# Supplementary material for: Crystal structure of (E)-5,5-dimethyl-2-[3-(4-nitro­phen­yl)allyl­idene]cyclo­hexane-1,3-dione
Source: Acta Crystallogr E Crystallogr Commun. 2015 Jun 13;71(Pt 7):o485–6. doi: 10.1107/S2056989015011172 (PMC4518916; doi:10.1107/S2056989015011172)
Supplement: Supplementary file 1 [file e-71-0o485-sup1.cif]

##############################################################################
#                                                                            #
# This CIF contains the data in a paper accepted for publication in          #
# Acta Crystallographica Section E. It conforms to the requirements of       #
# Notes for Authors for Acta Crystallographica Section E, and has been       #
# peer reviewed under the auspices of the IUCr Commission on Journals.       #
#                                                                            #
# Full details of the Crystallographic Information File format               #
# are given in the paper "The Crystallographic Information File (CIF):       #
# a New Standard Archive File for Crystallography" by S. R. Hall, F. H.      #
# Allen and I. D. Brown [Acta Cryst. (1991), A47, 655-685].                  #
#                                                                            #
# The current version of the core CIF dictionary is obtainable from          #
# ftp://ftp.iucr.org/pub/cif_core.dic.                                       #
#                                                                            #
# Software is freely available for graphical display of the structure(s)     #
# in this CIF. For information consult the CIF software page                 #
# http://www.iucr.org/resources/cif/software.                                #
#                                                                            #
# This file may be used for bona fide research purposes within the           #
# scientific community so long as proper attribution is given to the journal # 
# article from which it was obtained.                                        #
#                                                                            #
##############################################################################
data_General
_audit_creation_method     'by CrystalStructure 4.0'
_journal_date_recd_electronic     2015-05-30
_journal_date_accepted     2015-06-09
_journal_name_full     'Acta Crystallographica, Section E'
_journal_year     2015
_journal_volume     71
_journal_issue      7
_journal_page_first     o485
_journal_page_last     o486
_journal_paper_category     HO
_journal_paper_doi     10.1107/S2056989015011172
_journal_coeditor_code     FF2138
_publ_contact_author_name     'JaeKyun Lee'
_publ_contact_author_address     'Center for Neuro-Medicine, KIST'
_publ_contact_author_email     'j9601@kist.re.kr'
_publ_contact_author_fax     '+82-2-958-5189'
_publ_contact_author_phone     '+82-2-958-6780'
_publ_section_title
;
Crystal structure of
(<i>E</i>)-5,5-dimethyl-2-[3-(4-nitrophenyl)allylidene]cyclohexane-1,3-dione
;
_publ_section_title_footnote     .
loop_
    _publ_author_name
    _publ_author_address
    'Jae Kyun Lee'
;
Center for Neuro-Medicine
Korea Institute of Science & Technology
Hwarangro 14-gil
Seongbuk-gu
Seoul 136-791
Republic of Korea
Department of Biological Chemistry
Korea University of Science and Technology (UST)
176 Gajung-dong
217 Gajungro
Yuseong-gu
Daejeon 305-333
Republic of Korea
;
    'Sun-Joon Min'
;
Center for Neuro-Medicine
Korea Institute of Science & Technology
Hwarangro 14-gil
Seongbuk-gu
Seoul 136-791
Republic of Korea
Department of Biological Chemistry
Korea University of Science and Technology (UST)
176 Gajung-dong
217 Gajungro
Yuseong-gu
Daejeon 305-333
Republic of Korea
;
    'Yong Seo Cho'
;
Center for Neuro-Medicine
Korea Institute of Science & Technology
Hwarangro 14-gil
Seongbuk-gu
Seoul 136-791
Republic of Korea
Department of Biological Chemistry
Korea University of Science and Technology (UST)
176 Gajung-dong
217 Gajungro
Yuseong-gu
Daejeon 305-333
Republic of Korea
;
    'Jang Hyuk Kwon'
;
Department of Information Display
Kyung Hee University
Dongdaemoon-gu
Seoul 130-701
Republic of Korea
;
    'Junghwan Park'
;
Duksan Neolux Co. Ltd
21-32
Ssukgol-gil
Ipjang-myeon
Seobuk-gu
Cheonan-si
Chungcheongnam-do 331-821
Republic of Korea
;
data_I
_database_code_depnum_ccdc_archive     'CCDC 1405677'
_chemical_name_systematic
;
(<i>E</i>)-5,5-Dimethyl-2-[3-(4-nitrophenyl)allylidene]cyclohexane-1,3-dione
;
_chemical_formula_moiety     'C17 H17 N O4'
_chemical_formula_sum     'C17 H17 N O4'
_chemical_formula_iupac     'C17 H17 N O4'
_chemical_formula_weight     299.33
_chemical_melting_point     ?
_symmetry_cell_setting     monoclinic
_symmetry_space_group_name_H-M     'P 21/n'
_symmetry_space_group_name_Hall     '-P 2yn'
loop_
    _symmetry_equiv_pos_site_id
    _symmetry_equiv_pos_as_xyz
    1 '+X,+Y,+Z'
    2 '1/2-X,1/2+Y,1/2-Z'
    3 '-X,-Y,-Z'
    4 '1/2+X,1/2-Y,1/2+Z'
_cell_length_a     13.498(2)
_cell_length_b     7.0791(9)
_cell_length_c     16.1717(19)
_cell_angle_alpha     90.0000
_cell_angle_beta     91.420(4)
_cell_angle_gamma     90.0000
_cell_volume     1544.8(4)
_cell_formula_units_Z     4
_cell_measurement_reflns_used     7134
_cell_measurement_theta_min     3.02
_cell_measurement_theta_max     27.47
_cell_measurement_temperature     296
_exptl_crystal_description     block
_exptl_crystal_colour     yellow
_exptl_crystal_size_max     0.300
_exptl_crystal_size_mid     0.100
_exptl_crystal_size_min     0.100
_exptl_crystal_density_diffrn     1.287
_exptl_crystal_density_meas     ?
_exptl_crystal_density_method     'not measured'
_exptl_crystal_F_000     632.00
_exptl_absorpt_coefficient_mu     0.092
_exptl_absorpt_correction_type     multi-scan
_exptl_absorpt_process_details
;
(ABSCOR; Rigaku, 1995)
;
_exptl_absorpt_correction_T_min     0.641
_exptl_absorpt_correction_T_max     0.991
_diffrn_ambient_temperature     296
_diffrn_radiation_type     'Mo K\a'
_diffrn_radiation_wavelength     0.71075
_diffrn_measurement_device_type     'Rigaku R-AXIS RAPID'
_diffrn_measurement_method     \w
_diffrn_detector_area_resol_mean     10.000
_diffrn_reflns_number     14300
_diffrn_reflns_av_R_equivalents     0.0491
_diffrn_reflns_theta_max     27.47
_diffrn_reflns_theta_full     27.47
_diffrn_measured_fraction_theta_max     0.995
_diffrn_measured_fraction_theta_full     0.995
_diffrn_reflns_limit_h_min     -17
_diffrn_reflns_limit_h_max     17
_diffrn_reflns_limit_k_min     -8
_diffrn_reflns_limit_k_max     9
_diffrn_reflns_limit_l_min     -20
_diffrn_reflns_limit_l_max     20
_diffrn_standards_number     0
_diffrn_standards_interval_count     .
_diffrn_standards_decay_%     ?
_refine_special_details
;
Refinement was performed using all reflections. The weighted <i>R</i>-factor
(<i>wR</i>) and goodness of fit (<i>S</i>) are based on <i>F</i>^2^.
<i>R</i>-factor (gt) are based on <i>F</i>. The threshold expression of
<i>F</i>^2^ > 2.0 \s(<i>F</i>^2^) is used only for calculating <i>R</i>-factor
(gt).
;
_reflns_number_total     3526
_reflns_number_gt     1508
_reflns_threshold_expression     F^2^>2.0\s(F^2^)
_refine_ls_structure_factor_coef     Fsqd
_refine_ls_R_factor_gt     0.0716
_refine_ls_wR_factor_ref     0.2583
_refine_ls_goodness_of_fit_ref     1.035
_refine_ls_number_reflns     3526
_refine_ls_number_parameters     213
_refine_ls_number_restraints     0
_refine_ls_hydrogen_treatment     mixed
_refine_ls_weighting_scheme     calc
_refine_ls_weighting_details
            'w = 1/[\s^2^(Fo^2^)+(0.1342P)^2^+0.0000P] where P=(Fo^2^+2Fc^2^)/3'
_atom_sites_solution_hydrogens     geom
_atom_sites_solution_primary     direct
_atom_sites_solution_secondary     difmap
_refine_ls_shift/su_max     0.000
_refine_diff_density_max     0.330
_refine_diff_density_min     -0.200
_refine_ls_extinction_method     none
_refine_ls_extinction_coef     ?
loop_
    _atom_type_symbol
    _atom_type_description
    _atom_type_scat_dispersion_real
    _atom_type_scat_dispersion_imag
    _atom_type_scat_source
    'C' 'C' 0.0033 0.0016
;
International Tables for Crystallography
(1992, Vol. C, Tables 4.2.6.8 and 6.1.1.4)
;
    'H' 'H' 0.0000 0.0000
;
International Tables for Crystallography
(1992, Vol. C, Table 6.1.1.4)
;
    'N' 'N' 0.0061 0.0033
;
International Tables for Crystallography
(1992, Vol. C, Tables 4.2.6.8 and 6.1.1.4)
;
    'O' 'O' 0.0106 0.0060
;
International Tables for Crystallography
(1992, Vol. C, Tables 4.2.6.8 and 6.1.1.4)
;
_computing_data_collection
;
RAPID-AUTO (Rigaku, 2006)
;
_computing_cell_refinement
;
RAPID-AUTO (Rigaku, 2006)
;
_computing_data_reduction
;
RAPID-AUTO (Rigaku, 2006)
;
_computing_structure_solution
;
<i>Il Milione</i> (Burla <i>et al.</i>,  2007)
;
_computing_structure_refinement
;
SHELXL97 (Sheldrick, 2008)
;
_computing_molecular_graphics
;
CrystalStructure (Rigaku, 2010)
;
_computing_publication_material
;
CrystalStructure (Rigaku, 2010)
;
loop_
    _atom_site_type_symbol
    _atom_site_label
    _atom_site_fract_x
    _atom_site_fract_y
    _atom_site_fract_z
    _atom_site_U_iso_or_equiv
    _atom_site_adp_type
    _atom_site_calc_flag
    _atom_site_refinement_flags
    _atom_site_occupancy
    _atom_site_symmetry_multiplicity
    _atom_site_disorder_assembly
    _atom_site_disorder_group
    O O1 0.6218(3) 0.3243(5) 0.22209(16) 0.1482(15) Uani d . 1.0 4 . .
    O O2 0.4678(3) -0.1508(4) 0.37594(14) 0.1069(9) Uani d . 1.0 4 . .
    O O3 0.8119(3) 1.2273(4) 0.56257(19) 0.1160(10) Uani d . 1.0 4 . .
    O O4 0.7964(3) 1.1164(5) 0.68389(19) 0.1409(13) Uani d . 1.0 4 . .
    N N1 0.7877(3) 1.1031(5) 0.6090(2) 0.0895(9) Uani d . 1.0 4 . .
    C C1 0.5711(3) 0.1820(5) 0.2258(2) 0.0874(11) Uani d . 1.0 4 . .
    C C2 0.5393(3) 0.0801(5) 0.1507(2) 0.0933(11) Uani d . 1.0 4 . .
    C C3 0.5375(3) -0.1341(5) 0.1603(2) 0.0867(10) Uani d . 1.0 4 . .
    C C4 0.4686(3) -0.1804(6) 0.2302(2) 0.1008(12) Uani d . 1.0 4 . .
    C C5 0.4923(3) -0.0828(5) 0.3103(2) 0.0812(10) Uani d . 1.0 4 . .
    C C6 0.5423(3) 0.1050(5) 0.30814(19) 0.0753(9) Uani d . 1.0 4 . .
    C C7 0.5588(3) 0.1923(5) 0.3802(3) 0.0736(9) Uani d . 1.0 4 . .
    C C8 0.6060(3) 0.3708(5) 0.3991(2) 0.0774(9) Uani d . 1.0 4 . .
    C C9 0.6183(3) 0.4260(5) 0.4772(3) 0.0774(9) Uani d . 1.0 4 . .
    C C10 0.6637(3) 0.6006(4) 0.50901(18) 0.0713(8) Uani d . 1.0 4 . .
    C C11 0.7006(3) 0.7417(5) 0.45815(19) 0.0777(9) Uani d . 1.0 4 . .
    C C12 0.7411(3) 0.9045(5) 0.49093(19) 0.0770(9) Uani d . 1.0 4 . .
    C C13 0.7450(3) 0.9282(4) 0.57532(18) 0.0714(8) Uani d . 1.0 4 . .
    C C14 0.7105(3) 0.7914(5) 0.62813(18) 0.0788(10) Uani d . 1.0 4 . .
    C C15 0.6701(3) 0.6298(5) 0.59411(19) 0.0775(9) Uani d . 1.0 4 . .
    C C16 0.6418(3) -0.2060(6) 0.1798(3) 0.1085(13) Uani d . 1.0 4 . .
    C C17 0.4986(4) -0.2254(7) 0.0804(3) 0.1313(18) Uani d . 1.0 4 . .
    H H2A 0.5836 0.1124 0.1065 0.1119 Uiso calc R 1.0 4 . .
    H H2B 0.4734 0.1228 0.1343 0.1119 Uiso calc R 1.0 4 . .
    H H4A 0.4015 -0.1473 0.2128 0.1210 Uiso calc R 1.0 4 . .
    H H4B 0.4702 -0.3157 0.2396 0.1210 Uiso calc R 1.0 4 . .
    H H11 0.6978 0.7256 0.4011 0.0932 Uiso calc R 1.0 4 . .
    H H12 0.7656 0.9975 0.4564 0.0924 Uiso calc R 1.0 4 . .
    H H14 0.7144 0.8079 0.6852 0.0945 Uiso calc R 1.0 4 . .
    H H15 0.6461 0.5371 0.6291 0.0930 Uiso calc R 1.0 4 . .
    H H16A 0.6674 -0.1452 0.2289 0.1302 Uiso calc R 1.0 4 . .
    H H16B 0.6838 -0.1779 0.1343 0.1302 Uiso calc R 1.0 4 . .
    H H16C 0.6399 -0.3401 0.1884 0.1302 Uiso calc R 1.0 4 . .
    H H17A 0.4984 -0.3603 0.0867 0.1575 Uiso calc R 1.0 4 . .
    H H17B 0.5405 -0.1912 0.0357 0.1575 Uiso calc R 1.0 4 . .
    H H17C 0.4323 -0.1822 0.0685 0.1575 Uiso calc R 1.0 4 . .
    H H9 0.603(3) 0.352(5) 0.520(2) 0.091(11) Uiso d . 1.0 4 . .
    H H8 0.630(3) 0.447(5) 0.350(3) 0.113(12) Uiso d . 1.0 4 . .
    H H7 0.540(3) 0.130(4) 0.4304(18) 0.071(8) Uiso d . 1.0 4 . .
loop_
    _atom_site_aniso_label
    _atom_site_aniso_U_11
    _atom_site_aniso_U_22
    _atom_site_aniso_U_33
    _atom_site_aniso_U_12
    _atom_site_aniso_U_13
    _atom_site_aniso_U_23
    O1 0.239(5) 0.108(2) 0.0979(19) -0.066(3) 0.012(2) 0.0151(15)
    O2 0.134(3) 0.0923(16) 0.0961(17) -0.0244(15) 0.0325(16) 0.0069(13)
    O3 0.127(3) 0.0950(17) 0.125(3) -0.0275(17) -0.0065(18) -0.0005(17)
    O4 0.193(4) 0.135(3) 0.0939(19) -0.019(3) 0.003(2) -0.0319(18)
    N1 0.084(3) 0.095(3) 0.090(2) 0.0089(17) 0.0002(16) -0.0124(18)
    C1 0.105(3) 0.0687(19) 0.089(3) -0.0062(19) 0.0013(19) 0.0196(17)
    C2 0.093(3) 0.103(3) 0.083(3) 0.001(2) -0.0018(19) 0.014(2)
    C3 0.079(3) 0.091(3) 0.091(3) -0.0158(19) 0.0161(18) 0.0025(19)
    C4 0.096(3) 0.114(3) 0.094(3) -0.034(3) 0.025(2) -0.016(2)
    C5 0.067(3) 0.082(2) 0.095(3) -0.0043(16) 0.0194(17) 0.0070(19)
    C6 0.064(2) 0.0771(19) 0.085(2) 0.0068(15) 0.0053(16) 0.0045(17)
    C7 0.060(2) 0.0747(19) 0.087(3) 0.0095(15) 0.0078(16) 0.0130(19)
    C8 0.075(3) 0.078(2) 0.080(2) 0.0042(17) 0.0086(17) 0.0022(18)
    C9 0.075(3) 0.078(2) 0.080(3) -0.0003(17) 0.0161(17) 0.0048(18)
    C10 0.062(2) 0.0776(19) 0.0743(19) 0.0076(15) 0.0046(14) 0.0093(16)
    C11 0.083(3) 0.081(2) 0.0692(18) -0.0030(18) 0.0011(16) 0.0062(16)
    C12 0.075(3) 0.080(2) 0.0759(19) -0.0022(16) 0.0035(16) 0.0102(16)
    C13 0.062(2) 0.0777(19) 0.0746(19) 0.0121(15) 0.0026(15) -0.0007(16)
    C14 0.074(3) 0.098(3) 0.0643(17) 0.0220(18) 0.0083(15) 0.0040(17)
    C15 0.071(3) 0.083(2) 0.079(2) 0.0034(17) 0.0201(16) 0.0067(17)
    C16 0.102(4) 0.093(3) 0.133(4) 0.012(3) 0.031(3) 0.004(3)
    C17 0.147(5) 0.156(4) 0.092(3) -0.065(4) 0.020(3) -0.031(3)
_geom_special_details
;
All e.s.d.'s (except the e.s.d. in the dihedral angle between two l.s. planes)
are estimated using the full covariance matrix. The cell e.s.d.'s are taken
into account individually in the estimation of e.s.d.'s in distances, angles
and torsion angles; correlations between e.s.d.'s in cell parameters are only
used when they are defined by crystal symmetry. An approximate (isotropic)
treatment of cell e.s.d.'s is used for estimating e.s.d.'s involving l.s.
planes.
;
loop_
    _geom_bond_atom_site_label_1
    _geom_bond_atom_site_label_2
    _geom_bond_site_symmetry_1
    _geom_bond_site_symmetry_2
    _geom_bond_distance
    _geom_bond_publ_flag
    O1 C1 . . 1.220(5) no
    O2 C5 . . 1.219(5) no
    O3 N1 . . 1.207(5) no
    O4 N1 . . 1.218(5) no
    N1 C13 . . 1.465(5) no
    C1 C2 . . 1.467(5) no
    C1 C6 . . 1.499(5) no
    C2 C3 . . 1.524(5) no
    C3 C4 . . 1.517(5) no
    C3 C16 . . 1.522(6) no
    C3 C17 . . 1.527(6) no
    C4 C5 . . 1.495(5) no
    C5 C6 . . 1.492(5) no
    C6 C7 . . 1.332(5) no
    C7 C8 . . 1.445(5) no
    C8 C9 . . 1.327(5) no
    C9 C10 . . 1.468(5) no
    C10 C11 . . 1.394(5) no
    C10 C15 . . 1.392(5) no
    C11 C12 . . 1.376(5) no
    C12 C13 . . 1.375(5) no
    C13 C14 . . 1.380(5) no
    C14 C15 . . 1.376(5) no
    C2 H2A . . 0.970 no
    C2 H2B . . 0.970 no
    C4 H4A . . 0.970 no
    C4 H4B . . 0.970 no
    C7 H7 . . 0.96(3) no
    C8 H8 . . 1.02(4) no
    C9 H9 . . 0.90(4) no
    C11 H11 . . 0.930 no
    C12 H12 . . 0.930 no
    C14 H14 . . 0.930 no
    C15 H15 . . 0.930 no
    C16 H16A . . 0.960 no
    C16 H16B . . 0.960 no
    C16 H16C . . 0.960 no
    C17 H17A . . 0.960 no
    C17 H17B . . 0.960 no
    C17 H17C . . 0.960 no
loop_
    _geom_contact_atom_site_label_1
    _geom_contact_atom_site_label_2
    _geom_contact_distance
    _geom_contact_site_symmetry_1
    _geom_contact_site_symmetry_2
    _geom_contact_publ_flag
    O1 C3 3.573(5) . . no
    O1 C7 2.870(5) . . no
    O1 C8 2.895(5) . . no
    O2 C7 2.722(4) . . no
    O3 C12 2.725(4) . . no
    O3 C14 3.549(5) . . no
    O4 C12 3.526(5) . . no
    O4 C14 2.721(5) . . no
    C1 C4 2.916(6) . . no
    C1 C8 3.131(5) . . no
    C1 C16 3.007(6) . . no
    C2 C5 2.910(5) . . no
    C3 C6 2.928(5) . . no
    C5 C16 3.082(6) . . no
    C6 C16 3.331(6) . . no
    C8 C11 3.062(5) . . no
    C10 C13 2.770(5) . . no
    C11 C14 2.771(5) . . no
    C12 C15 2.750(5) . . no
    O1 C16 3.407(5) . 1_565 no
    O1 C16 3.535(6) . 2_655 no
    O2 N1 3.479(5) . 3_666 no
    O2 C9 3.305(5) . 3_656 no
    O2 C11 3.467(5) . 1_545 no
    O2 C13 3.386(5) . 3_666 no
    O2 C14 3.502(5) . 3_666 no
    O3 C9 3.246(5) . 1_565 no
    O3 C10 3.413(4) . 1_565 no
    O3 C15 3.478(5) . 1_565 no
    O3 C17 3.506(6) . 2_665 no
    O4 C14 3.286(5) . 2_656 no
    N1 O2 3.479(5) . 3_666 no
    C5 C14 3.588(5) . 3_666 no
    C7 C15 3.371(5) . 3_666 no
    C9 O2 3.305(5) . 3_656 no
    C9 O3 3.246(5) . 1_545 no
    C9 C9 3.459(5) . 3_666 no
    C10 O3 3.413(4) . 1_545 no
    C11 O2 3.467(5) . 1_565 no
    C13 O2 3.386(5) . 3_666 no
    C14 O2 3.502(5) . 3_666 no
    C14 O4 3.286(5) . 2_646 no
    C14 C5 3.588(5) . 3_666 no
    C15 O3 3.478(5) . 1_545 no
    C15 C7 3.371(5) . 3_666 no
    C16 O1 3.407(5) . 1_545 no
    C16 O1 3.535(6) . 2_645 no
    C17 O3 3.506(6) . 2_635 no
    O1 H2A 2.4414 . . no
    O1 H2B 2.8142 . . no
    O1 H16A 3.3815 . . no
    O1 H8 2.24(4) . . no
    O2 H4A 2.7640 . . no
    O2 H4B 2.4958 . . no
    O2 H7 2.37(3) . . no
    O3 H12 2.4360 . . no
    O4 H14 2.4487 . . no
    N1 H12 2.5893 . . no
    N1 H14 2.6310 . . no
    C1 H4A 3.2706 . . no
    C1 H16A 2.6559 . . no
    C1 H16B 3.3322 . . no
    C1 H8 2.84(4) . . no
    C1 H7 3.37(3) . . no
    C2 H4A 2.6749 . . no
    C2 H4B 3.2940 . . no
    C2 H16A 2.6498 . . no
    C2 H16B 2.6899 . . no
    C2 H16C 3.3200 . . no
    C2 H17A 3.3270 . . no
    C2 H17B 2.6742 . . no
    C2 H17C 2.6845 . . no
    C4 H2A 3.2949 . . no
    C4 H2B 2.6494 . . no
    C4 H16A 2.6954 . . no
    C4 H16B 3.3264 . . no
    C4 H16C 2.6763 . . no
    C4 H17A 2.6869 . . no
    C4 H17B 3.3157 . . no
    C4 H17C 2.6480 . . no
    C5 H2B 3.2005 . . no
    C5 H16A 2.7693 . . no
    C5 H16C 3.3719 . . no
    C5 H7 2.53(3) . . no
    C6 H2A 3.3212 . . no
    C6 H2B 2.9416 . . no
    C6 H4A 3.0058 . . no
    C6 H4B 3.3153 . . no
    C6 H16A 2.7814 . . no
    C6 H8 2.77(4) . . no
    C7 H9 2.58(4) . . no
    C8 H11 2.8002 . . no
    C9 H11 2.6890 . . no
    C9 H15 2.5987 . . no
    C9 H7 2.46(3) . . no
    C10 H12 3.2509 . . no
    C10 H14 3.2619 . . no
    C10 H8 2.82(4) . . no
    C11 H15 3.2226 . . no
    C11 H9 3.23(4) . . no
    C11 H8 2.88(4) . . no
    C12 H14 3.2433 . . no
    C13 H11 3.2117 . . no
    C13 H15 3.2033 . . no
    C14 H12 3.2406 . . no
    C15 H11 3.2256 . . no
    C15 H9 2.47(4) . . no
    C16 H2A 2.6553 . . no
    C16 H2B 3.3223 . . no
    C16 H4A 3.3261 . . no
    C16 H4B 2.6477 . . no
    C16 H17A 2.6573 . . no
    C16 H17B 2.6739 . . no
    C16 H17C 3.3175 . . no
    C17 H2A 2.6813 . . no
    C17 H2B 2.6395 . . no
    C17 H4A 2.5981 . . no
    C17 H4B 2.6890 . . no
    C17 H16A 3.3181 . . no
    C17 H16B 2.6487 . . no
    C17 H16C 2.6802 . . no
    H2A H4A 3.5476 . . no
    H2A H16A 2.8994 . . no
    H2A H16B 2.4946 . . no
    H2A H16C 3.5408 . . no
    H2A H17A 3.5499 . . no
    H2A H17B 2.4972 . . no
    H2A H17C 2.9722 . . no
    H2B H4A 2.5047 . . no
    H2B H4B 3.5409 . . no
    H2B H16A 3.5488 . . no
    H2B H16B 3.5489 . . no
    H2B H17A 3.5235 . . no
    H2B H17B 2.8942 . . no
    H2B H17C 2.4642 . . no
    H4A H16A 3.5919 . . no
    H4A H16C 3.5269 . . no
    H4A H17A 2.8775 . . no
    H4A H17B 3.4772 . . no
    H4A H17C 2.3934 . . no
    H4B H16A 2.9308 . . no
    H4B H16B 3.5212 . . no
    H4B H16C 2.4608 . . no
    H4B H17A 2.5311 . . no
    H4B H17B 3.5639 . . no
    H4B H17C 2.9556 . . no
    H11 H12 2.3026 . . no
    H11 H9 3.5302 . . no
    H11 H8 2.3227 . . no
    H14 H15 2.3033 . . no
    H15 H9 2.2673 . . no
    H16A H17A 3.5426 . . no
    H16A H17B 3.5402 . . no
    H16B H17A 2.9028 . . no
    H16B H17B 2.4779 . . no
    H16B H17C 3.5321 . . no
    H16C H17A 2.4938 . . no
    H16C H17B 2.9737 . . no
    H16C H17C 3.5481 . . no
    H9 H8 2.86(5) . . no
    H9 H7 2.28(5) . . no
    H8 H7 2.88(5) . . no
    O1 H4B 3.2849 . 1_565 no
    O1 H11 3.2598 . 2_645 no
    O1 H12 3.5156 . 2_645 no
    O1 H16A 2.9432 . 2_655 no
    O1 H16B 3.4608 . 2_655 no
    O1 H16C 2.4512 . 1_565 no
    O1 H17A 3.5181 . 1_565 no
    O2 H11 3.2415 . 1_545 no
    O2 H14 3.5772 . 3_666 no
    O2 H15 3.1368 . 3_656 no
    O2 H9 2.42(4) . 3_656 no
    O2 H7 3.14(3) . 3_656 no
    O3 H2B 2.6644 . 4_565 no
    O3 H15 3.3309 . 1_565 no
    O3 H16B 3.2560 . 2_665 no
    O3 H17B 2.6426 . 2_665 no
    O3 H9 3.02(4) . 1_565 no
    O4 H2B 3.1389 . 4_565 no
    O4 H4A 3.1931 . 3_666 no
    O4 H4B 3.2774 . 4_555 no
    O4 H14 2.5218 . 2_656 no
    O4 H15 3.1534 . 2_656 no
    N1 H2B 3.1884 . 4_565 no
    N1 H17A 3.3501 . 4_555 no
    N1 H9 3.35(4) . 1_565 no
    C1 H16C 3.5639 . 1_565 no
    C2 H17B 3.2723 . 3_655 no
    C5 H11 3.3895 . 1_545 no
    C5 H14 3.4038 . 3_666 no
    C6 H14 3.5247 . 3_666 no
    C7 H12 3.3233 . 1_545 no
    C7 H15 3.3646 . 3_666 no
    C8 H12 3.5187 . 1_545 no
    C8 H15 3.4844 . 3_666 no
    C8 H16B 2.9222 . 2_655 no
    C9 H16B 3.3418 . 2_655 no
    C9 H9 3.37(4) . 3_666 no
    C10 H7 3.51(3) . 3_666 no
    C11 H2A 3.2511 . 2_655 no
    C11 H17C 3.5873 . 4_555 no
    C11 H7 3.52(3) . 1_565 no
    C12 H2A 3.5420 . 2_655 no
    C12 H17C 3.2482 . 4_555 no
    C12 H7 3.27(3) . 1_565 no
    C13 H17A 3.4540 . 4_555 no
    C13 H17C 3.0738 . 4_555 no
    C14 H4A 3.0641 . 4_555 no
    C14 H17C 3.2608 . 4_555 no
    C14 H7 3.54(3) . 3_666 no
    C15 H17C 3.5933 . 4_555 no
    C15 H7 3.33(3) . 3_666 no
    C16 H12 3.3094 . 2_635 no
    C16 H8 3.32(4) . 2_645 no
    C17 H2A 3.2929 . 3_655 no
    C17 H2B 3.5766 . 3_655 no
    C17 H17B 3.5288 . 3_655 no
    H2A C11 3.2511 . 2_645 no
    H2A C12 3.5420 . 2_645 no
    H2A C17 3.2929 . 3_655 no
    H2A H11 3.0637 . 2_645 no
    H2A H12 3.5660 . 2_645 no
    H2A H17B 2.8668 . 3_655 no
    H2A H17C 2.8771 . 3_655 no
    H2B O3 2.6644 . 4_464 no
    H2B O4 3.1389 . 4_464 no
    H2B N1 3.1884 . 4_464 no
    H2B C17 3.5766 . 3_655 no
    H2B H17B 2.7936 . 3_655 no
    H2B H17C 3.5729 . 3_655 no
    H4A O4 3.1931 . 3_666 no
    H4A C14 3.0641 . 4_454 no
    H4A H14 3.3272 . 3_666 no
    H4A H14 2.7950 . 4_454 no
    H4B O1 3.2849 . 1_545 no
    H4B O4 3.2774 . 4_454 no
    H4B H14 3.5425 . 4_454 no
    H4B H15 3.0980 . 3_656 no
    H4B H8 3.2306 . 1_545 no
    H11 O1 3.2598 . 2_655 no
    H11 O2 3.2415 . 1_565 no
    H11 C5 3.3895 . 1_565 no
    H11 H2A 3.0637 . 2_655 no
    H11 H16A 2.9497 . 1_565 no
    H11 H16B 3.3304 . 2_655 no
    H11 H16C 3.5389 . 1_565 no
    H12 O1 3.5156 . 2_655 no
    H12 C7 3.3233 . 1_565 no
    H12 C8 3.5187 . 1_565 no
    H12 C16 3.3094 . 2_665 no
    H12 H2A 3.5660 . 2_655 no
    H12 H16B 2.8188 . 2_665 no
    H12 H16C 2.9282 . 2_665 no
    H12 H17A 3.4287 . 2_665 no
    H12 H17B 3.4213 . 2_665 no
    H12 H9 3.5055 . 1_565 no
    H12 H7 3.1990 . 1_565 no
    H14 O2 3.5772 . 3_666 no
    H14 O4 2.5218 . 2_646 no
    H14 C5 3.4038 . 3_666 no
    H14 C6 3.5247 . 3_666 no
    H14 H4A 3.3272 . 3_666 no
    H14 H4A 2.7950 . 4_555 no
    H14 H4B 3.5425 . 4_555 no
    H15 O2 3.1368 . 3_656 no
    H15 O3 3.3309 . 1_545 no
    H15 O4 3.1534 . 2_646 no
    H15 C7 3.3646 . 3_666 no
    H15 C8 3.4844 . 3_666 no
    H15 H4B 3.0980 . 3_656 no
    H15 H7 3.5644 . 3_666 no
    H16A O1 2.9432 . 2_645 no
    H16A H11 2.9497 . 1_545 no
    H16A H8 3.5313 . 1_545 no
    H16A H8 3.1187 . 2_645 no
    H16B O1 3.4608 . 2_645 no
    H16B O3 3.2560 . 2_635 no
    H16B C8 2.9222 . 2_645 no
    H16B C9 3.3418 . 2_645 no
    H16B H11 3.3304 . 2_645 no
    H16B H12 2.8188 . 2_635 no
    H16B H8 2.6763 . 2_645 no
    H16C O1 2.4512 . 1_545 no
    H16C C1 3.5639 . 1_545 no
    H16C H11 3.5389 . 1_545 no
    H16C H12 2.9282 . 2_635 no
    H16C H8 3.0204 . 1_545 no
    H17A O1 3.5181 . 1_545 no
    H17A N1 3.3501 . 4_454 no
    H17A C13 3.4540 . 4_454 no
    H17A H12 3.4287 . 2_635 no
    H17A H17A 3.4319 . 3_645 no
    H17B O3 2.6426 . 2_635 no
    H17B C2 3.2723 . 3_655 no
    H17B C17 3.5288 . 3_655 no
    H17B H2A 2.8668 . 3_655 no
    H17B H2B 2.7936 . 3_655 no
    H17B H12 3.4213 . 2_635 no
    H17B H17B 3.1298 . 3_655 no
    H17B H17C 3.1616 . 3_655 no
    H17C C11 3.5873 . 4_454 no
    H17C C12 3.2482 . 4_454 no
    H17C C13 3.0738 . 4_454 no
    H17C C14 3.2608 . 4_454 no
    H17C C15 3.5933 . 4_454 no
    H17C H2A 2.8771 . 3_655 no
    H17C H2B 3.5729 . 3_655 no
    H17C H17B 3.1616 . 3_655 no
    H9 O2 2.42(4) . 3_656 no
    H9 O3 3.02(4) . 1_545 no
    H9 N1 3.35(4) . 1_545 no
    H9 C9 3.37(4) . 3_666 no
    H9 H12 3.5055 . 1_545 no
    H9 H9 3.52(5) . 3_666 no
    H8 C16 3.32(4) . 2_655 no
    H8 H4B 3.2306 . 1_565 no
    H8 H16A 3.5313 . 1_565 no
    H8 H16A 3.1187 . 2_655 no
    H8 H16B 2.6763 . 2_655 no
    H8 H16C 3.0204 . 1_565 no
    H7 O2 3.14(3) . 3_656 no
    H7 C10 3.51(3) . 3_666 no
    H7 C11 3.52(3) . 1_545 no
    H7 C12 3.27(3) . 1_545 no
    H7 C14 3.54(3) . 3_666 no
    H7 C15 3.33(3) . 3_666 no
    H7 H12 3.1990 . 1_545 no
    H7 H15 3.5644 . 3_666 no
    H7 H7 3.12(4) . 3_656 no
loop_
    _geom_angle_atom_site_label_1
    _geom_angle_atom_site_label_2
    _geom_angle_atom_site_label_3
    _geom_angle_site_symmetry_1
    _geom_angle_site_symmetry_2
    _geom_angle_site_symmetry_3
    _geom_angle
    _geom_angle_publ_flag
    O3 N1 O4 . . . 122.8(4) no
    O3 N1 C13 . . . 119.6(3) no
    O4 N1 C13 . . . 117.6(3) no
    O1 C1 C2 . . . 121.2(4) no
    O1 C1 C6 . . . 120.1(3) no
    C2 C1 C6 . . . 118.6(3) no
    C1 C2 C3 . . . 114.2(3) no
    C2 C3 C4 . . . 107.6(3) no
    C2 C3 C16 . . . 109.7(3) no
    C2 C3 C17 . . . 110.0(3) no
    C4 C3 C16 . . . 110.8(3) no
    C4 C3 C17 . . . 109.6(4) no
    C16 C3 C17 . . . 109.3(4) no
    C3 C4 C5 . . . 115.1(4) no
    O2 C5 C4 . . . 121.0(3) no
    O2 C5 C6 . . . 120.3(3) no
    C4 C5 C6 . . . 118.6(3) no
    C1 C6 C5 . . . 118.1(3) no
    C1 C6 C7 . . . 124.5(3) no
    C5 C6 C7 . . . 117.3(3) no
    C6 C7 C8 . . . 130.9(4) no
    C7 C8 C9 . . . 120.2(4) no
    C8 C9 C10 . . . 128.5(4) no
    C9 C10 C11 . . . 123.3(3) no
    C9 C10 C15 . . . 119.1(3) no
    C11 C10 C15 . . . 117.6(3) no
    C10 C11 C12 . . . 121.1(3) no
    C11 C12 C13 . . . 119.3(3) no
    N1 C13 C12 . . . 118.5(3) no
    N1 C13 C14 . . . 119.9(3) no
    C12 C13 C14 . . . 121.6(3) no
    C13 C14 C15 . . . 118.2(3) no
    C10 C15 C14 . . . 122.2(3) no
    C1 C2 H2A . . . 108.706 no
    C1 C2 H2B . . . 108.698 no
    C3 C2 H2A . . . 108.706 no
    C3 C2 H2B . . . 108.699 no
    H2A C2 H2B . . . 107.619 no
    C3 C4 H4A . . . 108.507 no
    C3 C4 H4B . . . 108.511 no
    C5 C4 H4A . . . 108.502 no
    C5 C4 H4B . . . 108.499 no
    H4A C4 H4B . . . 107.508 no
    C6 C7 H7 . . . 118.8(17) no
    C8 C7 H7 . . . 110.2(17) no
    C7 C8 H8 . . . 116(2) no
    C9 C8 H8 . . . 124(2) no
    C8 C9 H9 . . . 122(2) no
    C10 C9 H9 . . . 109(2) no
    C10 C11 H11 . . . 119.427 no
    C12 C11 H11 . . . 119.430 no
    C11 C12 H12 . . . 120.346 no
    C13 C12 H12 . . . 120.327 no
    C13 C14 H14 . . . 120.902 no
    C15 C14 H14 . . . 120.900 no
    C10 C15 H15 . . . 118.901 no
    C14 C15 H15 . . . 118.915 no
    C3 C16 H16A . . . 109.477 no
    C3 C16 H16B . . . 109.472 no
    C3 C16 H16C . . . 109.474 no
    H16A C16 H16B . . . 109.467 no
    H16A C16 H16C . . . 109.468 no
    H16B C16 H16C . . . 109.469 no
    C3 C17 H17A . . . 109.478 no
    C3 C17 H17B . . . 109.481 no
    C3 C17 H17C . . . 109.471 no
    H17A C17 H17B . . . 109.468 no
    H17A C17 H17C . . . 109.466 no
    H17B C17 H17C . . . 109.463 no
loop_
    _geom_torsion_atom_site_label_1
    _geom_torsion_atom_site_label_2
    _geom_torsion_atom_site_label_3
    _geom_torsion_atom_site_label_4
    _geom_torsion_site_symmetry_1
    _geom_torsion_site_symmetry_2
    _geom_torsion_site_symmetry_3
    _geom_torsion_site_symmetry_4
    _geom_torsion
    _geom_torsion_publ_flag
    O3 N1 C13 C12 . . . . 5.2(5) no
    O3 N1 C13 C14 . . . . -175.2(3) no
    O4 N1 C13 C12 . . . . -175.4(3) no
    O4 N1 C13 C14 . . . . 4.2(5) no
    O1 C1 C2 C3 . . . . 143.1(4) no
    O1 C1 C6 C5 . . . . -171.8(4) no
    O1 C1 C6 C7 . . . . 7.9(6) no
    C2 C1 C6 C5 . . . . 6.6(5) no
    C2 C1 C6 C7 . . . . -173.7(3) no
    C6 C1 C2 C3 . . . . -35.2(5) no
    C1 C2 C3 C4 . . . . 57.9(4) no
    C1 C2 C3 C16 . . . . -62.6(4) no
    C1 C2 C3 C17 . . . . 177.2(3) no
    C2 C3 C4 C5 . . . . -54.4(4) no
    C16 C3 C4 C5 . . . . 65.5(4) no
    C17 C3 C4 C5 . . . . -173.9(3) no
    C3 C4 C5 O2 . . . . -154.5(3) no
    C3 C4 C5 C6 . . . . 28.5(5) no
    O2 C5 C6 C1 . . . . 179.9(3) no
    O2 C5 C6 C7 . . . . 0.2(5) no
    C4 C5 C6 C1 . . . . -3.1(5) no
    C4 C5 C6 C7 . . . . 177.2(3) no
    C1 C6 C7 C8 . . . . -0.7(6) no
    C5 C6 C7 C8 . . . . 179.0(3) no
    C6 C7 C8 C9 . . . . -176.8(3) no
    C7 C8 C9 C10 . . . . -179.8(3) no
    C8 C9 C10 C11 . . . . 1.3(6) no
    C8 C9 C10 C15 . . . . -179.4(3) no
    C9 C10 C11 C12 . . . . 178.9(3) no
    C9 C10 C15 C14 . . . . -179.1(3) no
    C11 C10 C15 C14 . . . . 0.3(5) no
    C15 C10 C11 C12 . . . . -0.4(5) no
    C10 C11 C12 C13 . . . . -0.1(5) no
    C11 C12 C13 N1 . . . . -179.5(3) no
    C11 C12 C13 C14 . . . . 0.9(5) no
    N1 C13 C14 C15 . . . . 179.4(3) no
    C12 C13 C14 C15 . . . . -1.0(5) no
    C13 C14 C15 C10 . . . . 0.4(5) no
loop_
    _geom_hbond_atom_site_label_D
    _geom_hbond_atom_site_label_H
    _geom_hbond_atom_site_label_A
    _geom_hbond_site_symmetry_A
    _geom_hbond_distance_DH
    _geom_hbond_distance_HA
    _geom_hbond_distance_DA
    _geom_hbond_angle_DHA
    C9 H9 O2 3_656 0.90(3) 2.42(4) 3.305(5) 170(4)
    C14 H14 O4 2_646 0.93 2.52 3.286(4) 140
    C16 H16C O1 1_545 0.96 2.45 3.407(6) 174
_shelx_res_file
;
TITL 1222B
CELL  0.71075 13.49824 7.07907 16.17166 90.000 91.420 90.000
ZERR  4 0.00196 0.00082 0.00186 0.000 0.004 0.000
LATT 1
SYMM .50-X, .50+Y, .50-Z
SFAC C H N O
UNIT 68 68 4 16
SHEL 99999.000000 0.000000
L.S. 10
FMAP 2
PLAN -15
WPDB -2
HTAB
BOND $H
CONF
LIST 4
TEMP 23.0
ACTA
SIZE 0.300 0.100 0.100
WGHT    0.134200
FVAR       1.83165
O1    4    0.878203   -0.175707    0.277914    11.00000    0.23882    0.10820 =
         0.09785   -0.01510    0.01231    0.06641
O2    4    1.032254   -0.650841    0.124062    11.00000    0.13373    0.09231 =
         0.09613   -0.00687    0.03248    0.02439
O3    4    0.688077    0.727307   -0.062572    11.00000    0.12721    0.09503 =
         0.12532    0.00049   -0.00652    0.02751
O4    4    0.703563    0.616396   -0.183887    11.00000    0.19349    0.13526 =
         0.09385    0.03185    0.00267    0.01860
N1    3    0.712288    0.603089   -0.109004    11.00000    0.08409    0.09467 =
         0.08970    0.01238    0.00020   -0.00885
C1    1    0.928898   -0.318003    0.274226    11.00000    0.10456    0.06867 =
         0.08899   -0.01957    0.00125    0.00619
C2    1    0.960694   -0.419886    0.349274    11.00000    0.09343    0.10298 =
         0.08327   -0.01392   -0.00178   -0.00076
AFIX  23
H2A   2    0.916410   -0.387650    0.393449    11.00000   -1.20000
H2B   2    1.026576   -0.377198    0.365685    11.00000   -1.20000
AFIX   0
C3    1    0.962518   -0.634071    0.339690    11.00000    0.07874    0.09131 =
         0.09074   -0.00250    0.01609    0.01576
C4    1    1.031424   -0.680354    0.269787    11.00000    0.09608    0.11368 =
         0.09380    0.01628    0.02481    0.03438
AFIX  23
H4A   2    1.098510   -0.647327    0.287150    11.00000   -1.20000
H4B   2    1.029771   -0.815674    0.260424    11.00000   -1.20000
AFIX   0
C5    1    1.007748   -0.582820    0.189738    11.00000    0.06743    0.08157 =
         0.09540   -0.00702    0.01936    0.00430
C6    1    0.957664   -0.395005    0.191864    11.00000    0.06439    0.07712 =
         0.08453   -0.00448    0.00529   -0.00682
C7    1    0.941227   -0.307674    0.119836    11.00000    0.05969    0.07475 =
         0.08670   -0.01303    0.00777   -0.00950
C8    1    0.893982   -0.129174    0.100869    11.00000    0.07473    0.07792 =
         0.07996   -0.00221    0.00855   -0.00417
C9    1    0.881692   -0.074051    0.022838    11.00000    0.07540    0.07786 =
         0.07951   -0.00483    0.01608    0.00028
C10   1    0.836252    0.100588   -0.009015    11.00000    0.06214    0.07765 =
         0.07432   -0.00934    0.00457   -0.00757
C11   1    0.799392    0.241737    0.041853    11.00000    0.08294    0.08079 =
         0.06924   -0.00624    0.00106    0.00301
AFIX  43
H11   2    0.802227    0.225627    0.098936    11.00000   -1.20000
AFIX   0
C12   1    0.758888    0.404481    0.009066    11.00000    0.07546    0.07959 =
         0.07594   -0.01021    0.00350    0.00216
AFIX  43
H12   2    0.734401    0.497520    0.043645    11.00000   -1.20000
AFIX   0
C13   1    0.754979    0.428169   -0.075323    11.00000    0.06180    0.07774 =
         0.07459    0.00074    0.00264   -0.01206
C14   1    0.789515    0.291373   -0.128127    11.00000    0.07445    0.09800 =
         0.06425   -0.00398    0.00827   -0.02202
AFIX  43
H14   2    0.785569    0.307908   -0.185164    11.00000   -1.20000
AFIX   0
C15   1    0.829953    0.129820   -0.094106    11.00000    0.07092    0.08296 =
         0.07948   -0.00671    0.02011   -0.00344
AFIX  43
H15   2    0.853868    0.037088   -0.129125    11.00000   -1.20000
AFIX   0
C16   1    0.858236   -0.705974    0.320232    11.00000    0.10156    0.09251 =
         0.13283   -0.00381    0.03057   -0.01229
AFIX 137
H16A  2    0.832631   -0.645228    0.271118    11.00000   -1.20000
H16B  2    0.816227   -0.677940    0.365673    11.00000   -1.20000
H16C  2    0.860089   -0.840095    0.311634    11.00000   -1.20000
AFIX   0
C17   1    1.001443   -0.725421    0.419615    11.00000    0.14655    0.15599 =
         0.09213    0.03111    0.02022    0.06495
AFIX 137
H17A  2    1.001608   -0.860271    0.413339    11.00000   -1.20000
H17B  2    0.959496   -0.691217    0.464296    11.00000   -1.20000
H17C  2    1.067698   -0.682213    0.431462    11.00000   -1.20000
AFIX   0
H9    2    0.897326   -0.148266   -0.019794    11.00000    0.09066
H8    2    0.870432   -0.053199    0.150271    11.00000    0.11299
H7    2    0.959653   -0.370293    0.069643    11.00000    0.07119
HKLF 4
REM  1222B
REM R1 =  0.0716 for   1508 Fo > 4sig(Fo)  and  0.1608 for all   3526 data
REM    213 parameters refined using      0 restraints
END
;
