# Supplementary material for: Crystal structure of (E)-5,5-dimethyl-2-[3-(4-nitro­phen­yl)allyl­idene]cyclo­hexane-1,3-dione
Source: Acta Crystallogr E Crystallogr Commun. 2015 Jun 13;71(Pt 7):o485–6. doi: 10.1107/S2056989015011172 (PMC4518916; doi:10.1107/S2056989015011172)
Supplement: Supplementary file 2 [file e-71-0o485-Isup2.hkl]

# 
# h,k,l, Fc-squared, Fo-squared, sigma(Fo-squared) and status flag 
# 
data_I
_shelx_title ' 1222B' 
_shelx_refln_list_code          4 
_shelx_F_calc_maximum      155.89 
_exptl_crystal_F_000       632.00 
_reflns_d_resolution_high  0.7705 
 
loop_ 
 _symmetry_equiv_pos_as_xyz 
 'x, y, z' 
 '-x+1/2, y+1/2, -z+1/2' 
 '-x, -y, -z' 
 'x-1/2, -y-1/2, z-1/2' 
 
_cell_length_a    13.4982 
_cell_length_b     7.0791 
_cell_length_c    16.1717 
_cell_angle_alpha  90.000 
_cell_angle_beta   91.420 
_cell_angle_gamma  90.000 
 
_shelx_F_squared_multiplier     1.000 
 
loop_ 
 _refln_index_h 
 _refln_index_k 
 _refln_index_l 
 _refln_F_squared_calc 
 _refln_F_squared_meas 
 _refln_F_squared_sigma 
 _refln_observed_status 
   2   0   0      281.70      420.23      7.94 o 
   4   0   0     4004.43     3975.90     71.71 o 
   6   0   0      435.51      394.98      6.58 o 
   8   0   0       52.76       48.65      7.31 o 
  10   0   0       26.87       41.01      5.55 o 
  12   0   0       38.49       34.74      5.72 o 
  14   0   0       21.44       20.52      9.93 o 
  16   0   0        0.04       -6.73      6.73 o 
   1   1   0     2741.10     2485.82     11.04 o 
   2   1   0       41.62       89.05      2.18 o 
   3   1   0    17073.88    16051.39     91.82 o 
   4   1   0    24300.97    24289.26    144.09 o 
   5   1   0      373.88      330.66      4.58 o 
   6   1   0      528.49      441.47      6.01 o 
   7   1   0       26.14       25.35      3.13 o 
   8   1   0      164.62      183.14      5.58 o 
   9   1   0       63.67       69.47      3.90 o 
  10   1   0       16.26       23.34      4.41 o 
  11   1   0       93.93       75.45      6.68 o 
  12   1   0        1.53        1.17      4.33 o 
  13   1   0        0.00       -2.37      4.32 o 
  14   1   0        3.03        9.37      5.02 o 
  15   1   0        0.01        1.87      4.51 o 
  16   1   0        1.11        1.37      4.88 o 
  17   1   0        0.03       -3.82      7.89 o 
   0   2   0     6919.33     6420.27     50.33 o 
   1   2   0      388.26      331.83      2.76 o 
   2   2   0       63.33       46.97      1.31 o 
   3   2   0      295.39      242.06      2.48 o 
   4   2   0        7.71       12.89      1.68 o 
   5   2   0      468.82      373.39      4.43 o 
   6   2   0      276.05      302.00      4.81 o 
   7   2   0     3526.29     3308.09     23.75 o 
   8   2   0      363.21      329.16      7.56 o 
   9   2   0       31.91       43.64      4.93 o 
  10   2   0       49.42       45.26      4.53 o 
  11   2   0        3.01        4.38      4.53 o 
  12   2   0       20.92       11.85      4.23 o 
  13   2   0        1.86        2.49      3.91 o 
  14   2   0       13.76       23.09      5.83 o 
  15   2   0        3.15        9.85      5.26 o 
  16   2   0        0.02       -5.12      5.12 o 
  17   2   0        2.44       10.48      6.91 o 
   1   3   0     1440.81     1419.92      8.26 o 
   2   3   0      348.20      312.37      2.84 o 
   3   3   0     2583.27     2612.84     15.03 o 
   4   3   0      302.60      297.38      3.69 o 
   5   3   0       28.62       33.30      1.89 o 
   6   3   0        0.30       -0.05      1.45 o 
   7   3   0       50.14       48.75      3.48 o 
   8   3   0        0.13        0.20      2.66 o 
   9   3   0       35.57       38.39      4.49 o 
  10   3   0       41.65       35.91      3.81 o 
  11   3   0      102.13       66.25      8.08 o 
  12   3   0       50.16       49.80      4.47 o 
  13   3   0        0.08        1.74      3.98 o 
  14   3   0       28.72       27.83      9.24 o 
  15   3   0        1.09       -4.89      4.89 o 
  16   3   0        1.74        0.72      5.62 o 
   0   4   0     2307.84     2389.01     23.15 o 
   1   4   0        1.99        2.41      1.41 o 
   2   4   0      248.92      237.28      2.73 o 
   3   4   0        5.94        2.57      1.66 o 
   4   4   0       23.67       25.03      1.98 o 
   5   4   0      259.64      269.45      4.09 o 
   6   4   0       23.69       17.12      2.20 o 
   7   4   0       16.88       20.10      2.70 o 
   8   4   0        1.66        7.66      2.29 o 
   9   4   0        0.86        0.64      2.65 o 
  10   4   0       48.90       51.94      3.17 o 
  11   4   0       12.41        8.54      2.89 o 
  12   4   0        0.08        0.29      2.92 o 
  13   4   0        4.08        8.00      3.64 o 
  14   4   0       19.93       17.22      6.75 o 
  15   4   0        9.28       -0.47      3.81 o 
   1   5   0       40.17       43.26      2.42 o 
   2   5   0       91.34       73.87      2.73 o 
   3   5   0      156.91      157.73      3.47 o 
   4   5   0       15.21       13.61      2.55 o 
   5   5   0        5.15        2.19      1.97 o 
   6   5   0       22.21       29.62      2.67 o 
   7   5   0        8.04        5.22      2.36 o 
   8   5   0       15.90       16.60      2.82 o 
   9   5   0        0.09        1.27      2.06 o 
  10   5   0        0.27        1.45      2.98 o 
  11   5   0        1.01        3.56      2.64 o 
  12   5   0        0.13        1.62      3.54 o 
  13   5   0        1.04       -1.98      4.09 o 
  14   5   0        1.17        3.56      3.73 o 
   0   6   0       82.07       95.77      3.47 o 
   1   6   0       33.74       33.92      2.23 o 
   2   6   0      113.34      114.38      2.81 o 
   3   6   0       27.81       24.60      2.71 o 
   4   6   0       40.31       42.91      2.58 o 
   5   6   0       23.48       20.31      4.20 o 
   6   6   0        7.97        3.99      2.67 o 
   7   6   0        2.48        2.35      2.81 o 
   8   6   0       11.13        6.54      3.11 o 
   9   6   0        1.15        4.74      3.66 o 
  10   6   0        2.41        4.42      3.09 o 
  11   6   0        0.62        2.03      3.94 o 
  12   6   0        0.46       -0.44      3.35 o 
  13   6   0        0.44       -1.47      3.51 o 
   1   7   0        3.48        6.03      1.68 o 
   2   7   0       30.91       30.93      3.72 o 
   3   7   0        0.44       -0.77      2.12 o 
   4   7   0        8.76       13.62      2.89 o 
   5   7   0        0.38        2.19      3.38 o 
   6   7   0       16.33       12.56      3.59 o 
   7   7   0        0.13       -0.47      3.24 o 
   8   7   0        0.08        4.93      3.60 o 
   9   7   0        2.44        1.83      4.08 o 
  10   7   0        0.25       -2.82      4.17 o 
  11   7   0        0.72        6.20      4.25 o 
   0   8   0        0.50        2.53      3.63 o 
   1   8   0        0.04        1.11      1.81 o 
   2   8   0        3.12        3.11      1.81 o 
   3   8   0        1.31        1.04      2.51 o 
   4   8   0        0.03       -3.51      3.51 o 
   5   8   0        0.10        3.46      5.12 o 
   6   8   0        2.41        5.84      6.80 o 
   7   8   0        3.90       12.42      8.55 o 
   8   8   0        2.62       21.89      9.53 o 
   1   9   0        0.23        4.11      4.93 o 
   2   9   0        0.94        3.29      2.89 o 
   3   9   0        0.65       -0.29      3.43 o 
 -17   0   1       17.15       14.85      7.77 o 
 -15   0   1        1.43       10.75      7.89 o 
 -13   0   1       32.36       16.19      9.65 o 
 -11   0   1       27.38       27.75      5.90 o 
  -9   0   1       22.76       41.26      6.20 o 
  -7   0   1      128.59       80.61      5.50 o 
  -5   0   1      147.15      134.44      7.86 o 
  -3   0   1    22692.42    20394.87    164.85 o 
   3   0   1     5779.97     6955.68     54.91 o 
   5   0   1      461.38      302.33      7.99 o 
   7   0   1       81.07       62.25      4.79 o 
   9   0   1       35.36       35.05      8.63 o 
  11   0   1       40.70       56.83      6.15 o 
  13   0   1       12.08       10.45      8.70 o 
  15   0   1       31.05       24.07     10.54 o 
  17   0   1        1.76       13.23      7.20 o 
 -17   1   1        0.56       -2.97      4.95 o 
 -16   1   1        8.49       29.83     13.93 o 
 -15   1   1        0.67        8.48      5.46 o 
 -14   1   1       13.95       16.02      4.99 o 
 -13   1   1       11.41        8.09      4.33 o 
 -12   1   1       17.14       15.97      3.88 o 
 -11   1   1       27.64       25.05      6.52 o 
 -10   1   1        0.63        2.10      3.73 o 
  -9   1   1        0.48        4.64      4.24 o 
  -8   1   1        5.77       -1.41      3.28 o 
  -7   1   1      690.95      602.12      7.17 o 
  -6   1   1     2279.74     2120.70     14.64 o 
  -5   1   1       35.64       22.25      2.41 o 
  -4   1   1     6453.14     6358.31     76.80 o 
  -3   1   1       99.82       68.39      3.08 o 
  -2   1   1     3793.74     4046.70     20.25 o 
  -1   1   1        2.89       10.94      0.84 o 
   0   1   1       28.91       37.10      1.26 o 
   1   1   1      148.68      196.84      3.73 o 
   2   1   1      382.17      347.16      3.07 o 
   3   1   1    12236.24    12247.85     70.13 o 
   4   1   1     3544.48     3371.54     21.45 o 
   5   1   1      335.72      298.71      4.28 o 
   6   1   1       32.05       37.32      2.70 o 
   7   1   1     1514.00     1390.63     19.99 o 
   8   1   1      103.53      100.62      4.35 o 
   9   1   1       14.61       16.54      5.28 o 
  10   1   1       40.63       62.71      4.96 o 
  11   1   1       44.28       54.01      5.63 o 
  12   1   1        4.17        1.42      3.21 o 
  13   1   1        6.05        7.43      4.41 o 
  14   1   1        0.06       -3.29      4.12 o 
  15   1   1        1.90        2.74      6.49 o 
  16   1   1        0.36       -6.38      6.38 o 
  17   1   1        1.29        4.17      5.32 o 
 -17   2   1        3.06        4.66      5.02 o 
 -16   2   1        0.34        1.24      4.79 o 
 -15   2   1        3.39       -5.62      5.62 o 
 -14   2   1        1.74       -4.21      5.79 o 
 -13   2   1        0.00       -4.92      4.92 o 
 -12   2   1        2.42       -3.50      4.62 o 
 -11   2   1       21.39       21.70      4.37 o 
 -10   2   1      347.87      325.15      7.81 o 
  -9   2   1        1.34        6.75      3.98 o 
  -8   2   1      403.20      367.63      6.03 o 
  -7   2   1       90.41       80.34      5.34 o 
  -6   2   1      279.01      333.90      4.91 o 
  -5   2   1      214.11      198.38      3.98 o 
  -4   2   1      328.91      262.80      3.07 o 
  -3   2   1       50.03       77.68      1.97 o 
  -2   2   1        9.04        3.29      1.05 o 
  -1   2   1     1256.85     1094.35      6.39 o 
   0   2   1     5584.09     5926.85     33.71 o 
   1   2   1        0.15        2.60      0.77 o 
   2   2   1      186.20       98.75      3.17 o 
   3   2   1      428.52      371.36      3.58 o 
   4   2   1       23.39       19.98      2.04 o 
   5   2   1       28.17       31.32      2.57 o 
   6   2   1      807.30      857.03      8.10 o 
   7   2   1      720.49      687.99      7.96 o 
   8   2   1     1345.93     1384.44     15.19 o 
   9   2   1        1.16        2.15      2.93 o 
  10   2   1        3.74        9.95      4.41 o 
  11   2   1       61.25       76.58      4.68 o 
  12   2   1        0.02        1.17      3.37 o 
  13   2   1        7.78        6.83      3.78 o 
  14   2   1        0.05        0.38      4.33 o 
  15   2   1        1.65       12.90      4.89 o 
  16   2   1        1.02       11.87      7.49 o 
  17   2   1        0.00       -3.42      5.18 o 
 -16   3   1        1.14        2.74      5.51 o 
 -15   3   1        1.20        4.06      4.85 o 
 -14   3   1       12.29        6.55      4.76 o 
 -13   3   1       50.95       51.84     11.16 o 
 -12   3   1        0.08        0.92      5.23 o 
 -11   3   1      119.64      130.63      5.29 o 
 -10   3   1       47.58       50.93      4.59 o 
  -9   3   1       38.20       27.86      4.61 o 
  -8   3   1       37.36       23.42      3.28 o 
  -7   3   1       13.17       15.29      2.41 o 
  -6   3   1      101.69      104.86      2.98 o 
  -5   3   1        4.27        5.13      2.11 o 
  -4   3   1      246.97      207.73      2.99 o 
  -3   3   1        7.76        9.31      1.27 o 
  -2   3   1       21.15       28.57      2.01 o 
  -1   3   1       25.07       24.34      1.36 o 
   0   3   1       47.52       65.08      1.76 o 
   1   3   1      409.60      420.88      3.82 o 
   2   3   1       21.66       49.78      2.82 o 
   3   3   1      642.45      665.72      4.91 o 
   4   3   1       59.93       70.04      1.74 o 
   5   3   1        5.19        8.66      1.62 o 
   6   3   1       35.49       22.30      2.36 o 
   7   3   1        0.00       -0.64      2.19 o 
   8   3   1        0.76        2.28      2.93 o 
   9   3   1       51.58       56.81      4.13 o 
  10   3   1       59.21       71.92      4.52 o 
  11   3   1      311.47      319.13      7.44 o 
  12   3   1       51.63       44.82      6.81 o 
  13   3   1        8.01        3.73      5.53 o 
  14   3   1        0.23        5.27      5.09 o 
  15   3   1       10.88       13.76      6.12 o 
  16   3   1        0.00        2.94      5.74 o 
 -15   4   1        3.04        3.99      3.77 o 
 -14   4   1        3.61       -0.86      3.09 o 
 -13   4   1        2.00        5.73      4.67 o 
 -12   4   1        0.53       -0.14      2.58 o 
 -11   4   1        0.09       -1.22      3.14 o 
 -10   4   1       78.94      107.31      4.93 o 
  -9   4   1        6.25        5.36      2.42 o 
  -8   4   1       51.91       63.01      3.80 o 
  -7   4   1      115.51      112.15      3.86 o 
  -6   4   1       30.70       26.79      2.63 o 
  -5   4   1       40.12       40.57      2.61 o 
  -4   4   1      129.27      131.55      3.48 o 
  -3   4   1      284.84      303.60      4.31 o 
  -2   4   1        3.52        7.96      1.69 o 
  -1   4   1      444.74      373.54     12.06 o 
   0   4   1       90.99       64.01      3.08 o 
   1   4   1       56.86       52.51      2.09 o 
   2   4   1      159.14      182.04      2.52 o 
   3   4   1       87.10      108.27      2.62 o 
   4   4   1       17.54       18.56      1.70 o 
   5   4   1        7.39       11.87      1.52 o 
   6   4   1       44.44       50.52      2.62 o 
   7   4   1       51.67       52.72      3.19 o 
   8   4   1        5.53       13.94      2.59 o 
   9   4   1        0.90        0.68      2.43 o 
  10   4   1        1.21       -1.39      2.51 o 
  11   4   1       12.00       16.92      3.60 o 
  12   4   1        9.92        9.56      4.26 o 
  13   4   1        2.91        3.14      4.74 o 
  14   4   1       27.79       17.96      5.25 o 
  15   4   1       13.44        6.09      5.53 o 
 -14   5   1        0.07        5.78      5.42 o 
 -13   5   1        1.70        3.92      3.61 o 
 -12   5   1        2.25        3.82      2.95 o 
 -11   5   1        9.12        6.20      3.52 o 
 -10   5   1       21.41       27.75      4.82 o 
  -9   5   1       19.64       13.73      3.54 o 
  -8   5   1        5.92        4.32      2.46 o 
  -7   5   1        0.56       -0.99      2.48 o 
  -6   5   1      188.22      192.39      3.92 o 
  -5   5   1       23.40       14.76      2.17 o 
  -4   5   1      340.92      341.19      9.51 o 
  -3   5   1       41.75       41.66      3.70 o 
  -2   5   1       37.79       43.65      2.50 o 
  -1   5   1       20.88       21.39      1.55 o 
   0   5   1       18.99       16.83      1.58 o 
   1   5   1        8.21        8.50      1.60 o 
   2   5   1        7.15        7.78      1.57 o 
   3   5   1       19.79       18.12      1.83 o 
   4   5   1       55.21       42.14      2.21 o 
   5   5   1      166.00      172.39      7.76 o 
   6   5   1        4.63        6.28      2.26 o 
   7   5   1        0.08        6.21      2.75 o 
   8   5   1       48.61       47.96      4.58 o 
   9   5   1        1.27       -0.65      2.80 o 
  10   5   1       15.77        9.87      2.62 o 
  11   5   1        4.53        3.17      3.39 o 
  12   5   1        4.60        8.55      4.14 o 
  13   5   1        3.01        5.11      3.80 o 
  14   5   1        0.54        7.75      4.53 o 
 -13   6   1        0.02        2.09      4.43 o 
 -12   6   1        1.50       -0.53      2.79 o 
 -11   6   1        3.07        6.09      3.61 o 
 -10   6   1        2.67        4.99      2.91 o 
  -9   6   1        2.27        6.20      3.10 o 
  -8   6   1       57.18       57.34      3.60 o 
  -7   6   1        3.94        2.60      2.35 o 
  -6   6   1       43.92       49.02      3.57 o 
  -5   6   1        5.59       11.10      2.55 o 
  -4   6   1       18.88       18.64      5.09 o 
  -3   6   1       22.88       29.51      2.40 o 
  -2   6   1        7.89        7.31      2.34 o 
  -1   6   1       26.99       30.05      2.51 o 
   0   6   1       45.77       43.08      2.54 o 
   1   6   1        9.98       12.24      2.33 o 
   2   6   1        0.70        1.08      1.49 o 
   3   6   1       19.71       18.07      2.27 o 
   4   6   1        0.21        0.42      2.56 o 
   5   6   1        0.00        1.30      1.68 o 
   6   6   1        2.67        3.06      2.42 o 
   7   6   1       18.36       19.36      3.28 o 
   8   6   1        1.61       -0.60      2.21 o 
   9   6   1        9.07        4.80      3.11 o 
  10   6   1        0.07        1.98      2.74 o 
  11   6   1        1.17        2.89      3.40 o 
  12   6   1        0.73        4.25      4.13 o 
  13   6   1        0.49        5.54      4.24 o 
 -11   7   1        1.70        9.33      8.03 o 
 -10   7   1        0.00        4.88      3.21 o 
  -9   7   1        0.29        8.69      3.98 o 
  -8   7   1        0.37       -0.97      2.99 o 
  -7   7   1        1.06        0.12      2.97 o 
  -6   7   1        0.32       -0.58      2.67 o 
  -5   7   1       11.32       11.07      3.08 o 
  -4   7   1        0.39       -0.53      2.12 o 
  -3   7   1        0.19        0.94      1.66 o 
  -2   7   1       24.02       28.75      2.44 o 
  -1   7   1        3.64        0.69      1.80 o 
   0   7   1        8.21        9.20      2.01 o 
   1   7   1        2.08        2.45      1.85 o 
   2   7   1        2.35        2.14      1.71 o 
   3   7   1        3.46        2.33      3.01 o 
   4   7   1       23.10       23.21      3.69 o 
   5   7   1        2.04       -1.02      2.56 o 
   6   7   1        4.74        2.69      4.00 o 
   7   7   1        2.15       -1.92      2.70 o 
   8   7   1        0.65        0.77      2.33 o 
   9   7   1        0.01        1.66      3.18 o 
  10   7   1        0.61        0.03      3.99 o 
  11   7   1        5.81        0.88      5.13 o 
  -8   8   1        0.07        5.92      5.66 o 
  -7   8   1        0.51        0.82      5.25 o 
  -6   8   1        5.16        7.11      3.73 o 
  -5   8   1        0.75        8.01      3.94 o 
  -4   8   1        0.97        5.12      3.45 o 
  -3   8   1        0.02        0.73      2.54 o 
  -2   8   1        0.62        0.01      1.60 o 
  -1   8   1        1.33        1.04      2.35 o 
   0   8   1        0.83        0.42      1.69 o 
   1   8   1        0.53        2.14      1.93 o 
   2   8   1        2.20        2.01      2.42 o 
   3   8   1        5.95        5.18      2.91 o 
   4   8   1        0.00        0.16      3.16 o 
   5   8   1        0.92       -2.24      3.09 o 
   6   8   1        0.02       -2.33      3.26 o 
   7   8   1        0.00        0.73      3.64 o 
   8   8   1        3.27       17.75      6.84 o 
  -3   9   1        0.94       -3.17      3.17 o 
  -2   9   1        0.42        4.32      3.73 o 
  -1   9   1        0.24       -4.20      4.20 o 
   0   9   1        0.01        1.65      2.97 o 
   1   9   1        1.26        5.93      3.13 o 
   2   9   1        0.07        2.91      3.12 o 
   3   9   1        0.02        1.17      3.63 o 
 -16   0   2        4.68       13.28      8.63 o 
 -14   0   2        4.98        2.48      7.00 o 
 -12   0   2       34.24       20.47      8.43 o 
 -10   0   2       58.83       54.67      6.20 o 
  -8   0   2     1032.80      975.65     20.29 o 
  -6   0   2       53.26       69.86      4.16 o 
  -4   0   2      399.99      311.53      6.54 o 
  -2   0   2    11296.72    11188.62     87.24 o 
   2   0   2    11450.82    10480.00     80.28 o 
   4   0   2      276.95      202.83      5.85 o 
   6   0   2        1.32        1.33      3.43 o 
   8   0   2      404.76      423.32     14.35 o 
  10   0   2        0.09       -0.33      5.13 o 
  12   0   2       43.09       41.76      7.99 o 
  14   0   2       56.44       51.54     10.36 o 
  16   0   2        0.65       -1.01     14.22 o 
 -17   1   2        0.22        5.75      5.19 o 
 -16   1   2        0.14       14.46      6.88 o 
 -15   1   2        2.47        3.77      6.39 o 
 -14   1   2        9.67       10.88      5.22 o 
 -13   1   2        9.65        5.90      5.45 o 
 -12   1   2        2.35        1.91      3.79 o 
 -11   1   2       52.85       60.68      4.51 o 
 -10   1   2       35.82       32.64      4.77 o 
  -9   1   2       98.71      126.86      8.27 o 
  -8   1   2        0.12        5.53      2.96 o 
  -7   1   2      215.70      175.15      4.56 o 
  -6   1   2     1145.95     1082.42      9.78 o 
  -5   1   2      515.39      533.08      5.48 o 
  -4   1   2      138.86      100.23      2.65 o 
  -3   1   2      202.65      245.02      3.64 o 
  -2   1   2      323.64      341.52      3.24 o 
  -1   1   2       28.05       32.27      1.18 o 
   0   1   2     1011.43      901.04     12.83 o 
   1   1   2    13329.25    12873.05     97.51 o 
   2   1   2     5181.27     4955.03     27.65 o 
   3   1   2       14.22       29.72      1.95 o 
   4   1   2      421.79      391.35      4.39 o 
   5   1   2      737.69      609.50      5.55 o 
   6   1   2      420.95      328.91      5.54 o 
   7   1   2       45.55       27.87      3.18 o 
   8   1   2       90.21      107.42      3.86 o 
   9   1   2        3.97       -0.49      2.92 o 
  10   1   2      129.41      126.23      4.68 o 
  11   1   2       60.44       70.80      4.53 o 
  12   1   2        0.53        2.52      4.22 o 
  13   1   2        2.64        6.66      4.03 o 
  14   1   2        0.00       12.81      8.57 o 
  15   1   2        0.09        4.09      4.81 o 
  16   1   2        0.05       -4.69      4.69 o 
  17   1   2        0.19        1.47      5.02 o 
 -17   2   2        4.73        3.85      5.59 o 
 -16   2   2        0.28       -0.97      5.52 o 
 -15   2   2       12.78       15.00      6.03 o 
 -14   2   2        1.85        7.04      6.12 o 
 -13   2   2        0.93        4.33      4.16 o 
 -12   2   2        4.06        5.39      3.74 o 
 -11   2   2      166.54      172.31      6.93 o 
 -10   2   2      204.92      223.39      8.21 o 
  -9   2   2       42.70       26.39      4.90 o 
  -8   2   2      188.82      201.78      6.14 o 
  -7   2   2       90.01       93.11      4.35 o 
  -6   2   2       17.02       23.02      2.60 o 
  -5   2   2      383.35      424.63      4.56 o 
  -4   2   2      172.89      144.95      2.49 o 
  -3   2   2      468.48      425.70      3.68 o 
  -2   2   2        6.92        2.02      1.19 o 
  -1   2   2      433.50      342.39      3.06 o 
   0   2   2      312.24      261.18      3.58 o 
   1   2   2        5.73        5.94      1.15 o 
   2   2   2       18.09       23.10      0.97 o 
   3   2   2      451.85      482.77      4.33 o 
   4   2   2      571.44      487.86      5.12 o 
   5   2   2     3317.64     3282.41     22.07 o 
   6   2   2      574.14      582.87      6.42 o 
   7   2   2     1171.13     1138.71     11.44 o 
   8   2   2       88.81       95.50      4.32 o 
   9   2   2       37.10       41.29      4.08 o 
  10   2   2       14.59       17.26      4.19 o 
  11   2   2       38.72       29.74      4.93 o 
  12   2   2        0.89       -2.90      4.70 o 
  13   2   2        0.09        1.33      3.61 o 
  14   2   2        0.18        5.10      4.48 o 
  15   2   2        1.23        9.20      4.22 o 
  16   2   2        0.17       -1.56      6.20 o 
 -16   3   2        1.88        1.12      5.63 o 
 -15   3   2        7.78        6.48      7.56 o 
 -14   3   2       85.03       77.15     20.68 o 
 -13   3   2        0.01        1.52      5.45 o 
 -12   3   2       42.43       36.60      5.58 o 
 -11   3   2       43.91       25.36      6.16 o 
 -10   3   2        8.93        4.71      3.92 o 
  -9   3   2       43.55       26.26      3.64 o 
  -8   3   2       55.77       58.60      3.26 o 
  -7   3   2       14.72       17.52      2.43 o 
  -6   3   2       14.36       15.34      2.19 o 
  -5   3   2        4.99        3.39      1.60 o 
  -4   3   2      677.20      655.07      5.38 o 
  -3   3   2       59.32       51.43      1.47 o 
  -2   3   2       29.44       30.32      1.28 o 
  -1   3   2       12.82       16.72      1.65 o 
   0   3   2       83.90       60.34      2.03 o 
   1   3   2     1298.61     1228.22     19.32 o 
   2   3   2      616.34      583.58      4.65 o 
   3   3   2       22.78       27.40      1.33 o 
   4   3   2       83.91       84.87      1.93 o 
   5   3   2       57.12       74.27      3.10 o 
   6   3   2        3.64       10.77      2.74 o 
   7   3   2        7.32       13.52      3.33 o 
   8   3   2       75.79       83.28      3.69 o 
   9   3   2       79.44       66.01      4.32 o 
  10   3   2       16.27       11.24      3.60 o 
  11   3   2       36.79       38.41      5.03 o 
  12   3   2        5.64        4.29      4.28 o 
  13   3   2        2.00        2.09      3.80 o 
  14   3   2        2.58        9.34      5.35 o 
  15   3   2        0.73       -1.44      4.33 o 
  16   3   2        2.16       -6.29      6.29 o 
 -15   4   2        0.00       -2.17      3.69 o 
 -14   4   2        0.71        1.16      3.38 o 
 -13   4   2        0.18        0.87      3.39 o 
 -12   4   2       17.08       14.80      4.08 o 
 -11   4   2        0.07        2.32      3.47 o 
 -10   4   2       45.44       39.15      3.09 o 
  -9   4   2       16.47       14.70      3.39 o 
  -8   4   2      225.78      240.14      5.62 o 
  -7   4   2       20.12       20.53      2.52 o 
  -6   4   2       29.40       37.32      2.80 o 
  -5   4   2        0.79        1.20      2.18 o 
  -4   4   2       36.55       43.60      1.99 o 
  -3   4   2       65.10       49.47      2.27 o 
  -2   4   2       52.68       62.20      2.21 o 
  -1   4   2     1317.76     1379.84     11.61 o 
   0   4   2      134.45      168.57      2.62 o 
   1   4   2        6.75        5.43      1.27 o 
   2   4   2       88.40      106.61      3.17 o 
   3   4   2        0.02        2.10      1.40 o 
   4   4   2      135.16      140.90      2.53 o 
   5   4   2       13.46        8.40      2.04 o 
   6   4   2       49.57       59.56      2.68 o 
   7   4   2       34.68       47.36      2.46 o 
   8   4   2        1.72        3.32      2.46 o 
   9   4   2       48.25       56.27      2.84 o 
  10   4   2        0.00        1.32      2.07 o 
  11   4   2       10.12       13.59      4.51 o 
  12   4   2       14.35        6.88      5.76 o 
  13   4   2        0.58       -0.39      4.44 o 
  14   4   2        3.55       -2.12      4.16 o 
  15   4   2        9.00        7.55      4.58 o 
 -14   5   2        0.18        3.36      3.64 o 
 -13   5   2        1.19        3.02      4.00 o 
 -12   5   2        0.05        1.39      3.67 o 
 -11   5   2        0.18        1.71      3.33 o 
 -10   5   2        0.93        1.12      2.70 o 
  -9   5   2        5.22        7.50      2.84 o 
  -8   5   2       21.40       32.17      3.00 o 
  -7   5   2       87.47       78.02      3.02 o 
  -6   5   2       83.83       75.28      3.15 o 
  -5   5   2       93.85       88.33      3.47 o 
  -4   5   2       91.83       94.42      5.02 o 
  -3   5   2        8.76       12.36      2.19 o 
  -2   5   2        8.84       12.92      1.83 o 
  -1   5   2       14.56       11.97      1.58 o 
   0   5   2       13.22       10.93      1.66 o 
   1   5   2       65.01       68.11      2.21 o 
   2   5   2        8.46        5.62      1.57 o 
   3   5   2       29.55       30.85      2.81 o 
   4   5   2       19.65       15.58      2.39 o 
   5   5   2       47.14       39.21      2.47 o 
   6   5   2       10.10        8.30      1.96 o 
   7   5   2       18.62       23.37      2.50 o 
   8   5   2       16.72       14.90      2.44 o 
   9   5   2        0.59       -0.89      2.83 o 
  10   5   2        0.22       -2.05      2.20 o 
  11   5   2        2.31        1.24      2.94 o 
  12   5   2        3.40       -0.65      2.76 o 
  13   5   2        0.76       -0.98      2.91 o 
  14   5   2        1.36        6.51      3.36 o 
 -13   6   2        0.23        5.29      5.09 o 
 -12   6   2        0.00        0.44      3.10 o 
 -11   6   2        2.35        5.26      3.50 o 
 -10   6   2        2.28        5.56      3.34 o 
  -9   6   2        0.16        1.63      3.12 o 
  -8   6   2        2.94        5.76      2.70 o 
  -7   6   2        0.02       -0.78      2.24 o 
  -6   6   2       24.50       25.13      2.99 o 
  -5   6   2        2.26       -0.74      1.97 o 
  -4   6   2        0.39        0.40      2.60 o 
  -3   6   2       48.90       51.40      2.96 o 
  -2   6   2      100.59      125.32      3.13 o 
  -1   6   2       53.77       50.54      3.03 o 
   0   6   2      166.50      156.12      2.65 o 
   1   6   2        7.67        7.61      1.75 o 
   2   6   2        9.22        4.63      1.65 o 
   3   6   2       12.99       12.49      3.17 o 
   4   6   2       32.22       32.04      4.04 o 
   5   6   2        0.11       -1.98      2.20 o 
   6   6   2        2.75        0.80      2.26 o 
   7   6   2        1.07        2.12      2.54 o 
   8   6   2        1.42        0.50      2.54 o 
   9   6   2        0.32        1.72      2.71 o 
  10   6   2        0.41        1.02      2.96 o 
  11   6   2        0.56        0.03      2.57 o 
  12   6   2        0.20        0.06      3.58 o 
  13   6   2        2.11        4.73      4.37 o 
 -11   7   2        0.46       11.03      5.71 o 
 -10   7   2        0.01        1.24      3.21 o 
  -9   7   2        0.64        8.80      6.27 o 
  -8   7   2        0.37        4.86      3.87 o 
  -7   7   2        2.73       -0.98      2.49 o 
  -6   7   2        2.13        3.06      2.84 o 
  -5   7   2        3.71        2.29      2.64 o 
  -4   7   2        3.53        4.18      2.89 o 
  -3   7   2       10.89        9.09      2.04 o 
  -2   7   2        7.14        7.66      2.36 o 
  -1   7   2        0.83       -0.21      1.79 o 
   0   7   2        1.57        0.08      1.55 o 
   1   7   2       39.18       49.20      2.70 o 
   2   7   2       12.10       18.99      2.96 o 
   3   7   2       23.93       17.90      3.04 o 
   4   7   2       36.51       34.84      3.57 o 
   5   7   2        2.42        3.58      3.01 o 
   6   7   2        9.68       10.37      4.25 o 
   7   7   2        1.61        0.65      4.78 o 
   8   7   2        3.72        5.55      4.65 o 
   9   7   2        0.71       -0.11      4.65 o 
  10   7   2        0.02       -1.32      4.90 o 
  11   7   2        0.02        1.83      5.28 o 
  -8   8   2        0.37        6.00      6.20 o 
  -7   8   2        0.03        5.07      5.73 o 
  -6   8   2        1.64        1.14      3.94 o 
  -5   8   2        0.42        8.02      3.48 o 
  -4   8   2        0.57        2.09      2.80 o 
  -3   8   2        1.86        4.68      2.60 o 
  -2   8   2        0.31        0.28      2.08 o 
  -1   8   2        2.32        1.66      2.16 o 
   0   8   2        5.68        4.55      2.00 o 
   1   8   2        1.64        1.89      2.92 o 
   2   8   2        0.25        6.80      2.82 o 
   3   8   2        2.46        2.38      2.45 o 
   4   8   2        1.41       -1.99      2.64 o 
   5   8   2       10.65        4.46      4.52 o 
   6   8   2        0.51        4.96      5.73 o 
   7   8   2        5.28        7.12     10.29 o 
   8   8   2        5.87       17.30      7.24 o 
  -3   9   2        0.16        9.93      6.20 o 
  -2   9   2        0.58        1.96      2.38 o 
  -1   9   2        0.00        0.93      2.54 o 
   0   9   2        0.04        1.35      3.08 o 
   1   9   2        0.53       -0.25      5.53 o 
   2   9   2        0.13        1.15      2.37 o 
   3   9   2        0.96        3.44      5.50 o 
 -17   0   3        0.66       -9.96     12.42 o 
 -15   0   3        3.84        1.86      7.25 o 
 -13   0   3        0.21       -2.63      6.50 o 
 -11   0   3      173.94      224.91      8.45 o 
  -9   0   3        0.95        4.00      4.79 o 
  -7   0   3      105.10      120.96      6.14 o 
  -5   0   3      247.21      257.72      6.17 o 
  -3   0   3     9931.43     9079.02     74.01 o 
  -1   0   3    10869.58    11054.72     60.27 o 
   1   0   3     1043.97     1022.15      7.17 o 
   3   0   3     1080.98     1071.03     10.85 o 
   5   0   3       33.47       32.70      4.25 o 
   7   0   3       64.30       77.83      7.77 o 
   9   0   3        2.89       -0.59      3.47 o 
  11   0   3        2.13        4.67      5.60 o 
  13   0   3        2.31        5.12      4.91 o 
  15   0   3       10.70       18.67      6.48 o 
  17   0   3        0.27        8.42      7.87 o 
 -17   1   3        1.93        6.78      8.59 o 
 -16   1   3        0.54        8.23      5.42 o 
 -15   1   3        0.24        1.28      6.69 o 
 -14   1   3       10.04       11.87      5.58 o 
 -13   1   3        0.51        0.55      3.85 o 
 -12   1   3        3.89        7.77      4.23 o 
 -11   1   3        5.38        6.60      6.23 o 
 -10   1   3        9.50        8.37      4.23 o 
  -9   1   3      127.14      131.19      5.28 o 
  -8   1   3       15.02       18.65      4.29 o 
  -7   1   3      448.61      456.64      6.95 o 
  -6   1   3      468.66      435.85      5.77 o 
  -5   1   3       13.77       15.48      2.33 o 
  -4   1   3      523.42      427.55      8.15 o 
  -3   1   3     1354.59     1400.37     11.19 o 
  -2   1   3       36.34       60.42      2.04 o 
  -1   1   3     1191.16     1144.28      5.87 o 
   0   1   3     1282.71     1181.71     13.22 o 
   1   1   3     1374.65     1261.81     10.04 o 
   2   1   3       25.47       27.52      1.53 o 
   3   1   3     1646.23     1658.05     10.41 o 
   4   1   3       98.92       89.04      2.38 o 
   5   1   3      599.05      536.11      6.85 o 
   6   1   3       82.51       90.32      3.92 o 
   7   1   3       32.76       30.85      2.97 o 
   8   1   3       49.58       54.54      3.24 o 
   9   1   3       44.38       43.47      4.06 o 
  10   1   3       99.43       83.46      4.75 o 
  11   1   3        8.23        5.87      3.30 o 
  12   1   3        0.30       -0.39      3.14 o 
  13   1   3        0.26       -1.99      4.39 o 
  14   1   3        3.32        2.73      3.63 o 
  15   1   3        3.51        4.04      4.24 o 
  16   1   3        0.36        4.96      6.05 o 
  17   1   3        0.23        5.89      8.99 o 
 -16   2   3        5.83        5.24      5.56 o 
 -15   2   3        3.25        0.20      5.06 o 
 -14   2   3       10.87        9.88      5.41 o 
 -13   2   3        0.01       -4.90      4.94 o 
 -12   2   3        0.03       -1.46      4.44 o 
 -11   2   3       11.67       10.52      4.09 o 
 -10   2   3      133.14      151.08      9.35 o 
  -9   2   3       13.39        9.35      4.42 o 
  -8   2   3       27.98       44.68      4.65 o 
  -7   2   3      142.04      179.48      5.74 o 
  -6   2   3       51.33       50.28      2.79 o 
  -5   2   3      512.47      535.60      5.45 o 
  -4   2   3      518.26      505.43      4.49 o 
  -3   2   3       79.87       70.77      1.80 o 
  -2   2   3       77.51       77.07      1.54 o 
  -1   2   3      225.98      154.79      2.13 o 
   0   2   3      491.09      432.85      3.88 o 
   1   2   3      191.62      209.31      2.93 o 
   2   2   3       51.31       48.75      1.72 o 
   3   2   3       56.28       49.78      2.39 o 
   4   2   3     2001.47     2131.48     13.97 o 
   5   2   3       99.83      106.62      4.48 o 
   6   2   3       91.73       84.08      2.83 o 
   7   2   3       46.37       59.73      3.04 o 
   8   2   3      297.34      303.38      4.84 o 
   9   2   3       20.06       14.08      3.74 o 
  10   2   3        4.66        6.30      3.56 o 
  11   2   3        0.58       -0.71      3.07 o 
  12   2   3        0.36       -0.48      2.89 o 
  13   2   3        0.54        5.15      4.62 o 
  14   2   3        0.03        6.21      4.21 o 
  15   2   3        0.04       -2.15      6.10 o 
  16   2   3        0.12       13.39      5.61 o 
 -16   3   3        0.43        1.62      5.73 o 
 -15   3   3        3.20        0.34      5.34 o 
 -14   3   3        0.38        1.49      4.46 o 
 -13   3   3        3.35       -0.49      3.96 o 
 -12   3   3        3.09        4.64      4.03 o 
 -11   3   3        8.75        4.23      3.18 o 
 -10   3   3        4.58        1.92      2.62 o 
  -9   3   3       14.36       14.49      2.99 o 
  -8   3   3        4.34       12.18      3.00 o 
  -7   3   3       17.06       16.10      2.66 o 
  -6   3   3        8.05        8.87      1.83 o 
  -5   3   3      131.26      127.98      2.81 o 
  -4   3   3        4.97        4.44      1.79 o 
  -3   3   3      158.42      131.52      2.44 o 
  -2   3   3       18.14       16.73      1.38 o 
  -1   3   3      186.51      228.34      2.44 o 
   0   3   3      262.83      269.44      5.03 o 
   1   3   3     1609.10     1634.19     10.89 o 
   2   3   3      171.74      190.83      3.50 o 
   3   3   3      637.30      659.65      6.06 o 
   4   3   3      378.48      315.13      2.90 o 
   5   3   3      153.45      142.56      3.40 o 
   6   3   3        0.57        1.15      2.13 o 
   7   3   3      143.80      149.45      4.18 o 
   8   3   3       59.76       74.77      4.17 o 
   9   3   3       93.35       79.08      4.79 o 
  10   3   3       16.74        3.77      3.41 o 
  11   3   3        0.01        2.62      3.62 o 
  12   3   3        0.82        1.53      3.77 o 
  13   3   3       18.36       21.59      5.23 o 
  14   3   3        3.36       11.47      7.47 o 
  15   3   3        0.00       14.11      7.02 o 
  16   3   3        0.62       10.48      5.78 o 
 -15   4   3        0.24        4.00      5.06 o 
 -14   4   3        2.94        2.23      4.44 o 
 -13   4   3        0.52       -0.26      4.70 o 
 -12   4   3       11.13        7.08      3.73 o 
 -11   4   3        6.20        3.09      3.20 o 
 -10   4   3       15.81        7.32      3.18 o 
  -9   4   3        0.04        3.28      2.60 o 
  -8   4   3       77.61       80.27      3.72 o 
  -7   4   3        2.55        5.94      2.59 o 
  -6   4   3        0.41       -0.07      1.98 o 
  -5   4   3       76.89       77.87      2.34 o 
  -4   4   3       71.71       75.26      2.13 o 
  -3   4   3      164.58      161.25      3.20 o 
  -2   4   3      119.11      121.84      2.34 o 
  -1   4   3       60.80       76.56      3.30 o 
   0   4   3        0.13        0.49      0.95 o 
   1   4   3        2.28        3.15      0.88 o 
   2   4   3       37.82       54.85      2.75 o 
   3   4   3       93.73       92.15      4.40 o 
   4   4   3       96.33       97.70      4.35 o 
   5   4   3        0.88        1.87      1.55 o 
   6   4   3        0.05       -1.31      1.66 o 
   7   4   3      102.28      102.71      3.62 o 
   8   4   3       33.17       34.20      2.20 o 
   9   4   3        1.40        1.67      1.82 o 
  10   4   3       13.16       16.16      3.54 o 
  11   4   3        1.29        3.36      4.11 o 
  12   4   3       43.72       53.84      5.78 o 
  13   4   3        0.56       -3.28      3.92 o 
  14   4   3        0.57       -2.59      4.80 o 
  15   4   3        2.24        8.53      4.63 o 
 -14   5   3        1.65        3.82      3.66 o 
 -13   5   3        0.08        3.00      3.59 o 
 -12   5   3        0.15        1.71      3.43 o 
 -11   5   3        0.31       -0.20      3.16 o 
 -10   5   3        0.09       -1.61      3.45 o 
  -9   5   3        7.64        9.67      2.72 o 
  -8   5   3        5.56        3.88      2.76 o 
  -7   5   3       10.67        6.80      2.43 o 
  -6   5   3      126.74      120.00      3.52 o 
  -5   5   3        3.47        5.88      2.39 o 
  -4   5   3      112.50      111.85      3.35 o 
  -3   5   3       60.73       71.50      4.37 o 
  -2   5   3        4.99        6.13      1.96 o 
  -1   5   3       30.46       30.66      1.98 o 
   0   5   3       36.39       36.75      1.71 o 
   1   5   3        1.36        2.84      1.26 o 
   2   5   3       13.88        8.98      1.96 o 
   3   5   3        2.47        0.79      1.69 o 
   4   5   3        4.01        2.27      2.44 o 
   5   5   3       18.25       14.53      1.97 o 
   6   5   3       16.24       13.39      1.85 o 
   7   5   3       21.14       23.76      2.94 o 
   8   5   3        1.40        1.50      2.45 o 
   9   5   3        0.47        1.77      2.41 o 
  10   5   3        0.99        4.86      2.69 o 
  11   5   3        4.58        1.91      3.08 o 
  12   5   3        0.78       -1.26      2.75 o 
  13   5   3        0.54        3.63      3.28 o 
  14   5   3        0.41        1.79      3.57 o 
 -13   6   3        0.01        9.95      6.90 o 
 -12   6   3        0.11        6.52      4.56 o 
 -11   6   3        5.73        5.20      3.63 o 
 -10   6   3        0.29       -2.53      4.65 o 
  -9   6   3        1.27        1.18      3.21 o 
  -8   6   3        0.03        0.04      2.71 o 
  -7   6   3        0.50        4.32      3.15 o 
  -6   6   3       24.52       31.67      4.72 o 
  -5   6   3       15.55       19.96      2.94 o 
  -4   6   3       23.95       26.76      3.63 o 
  -3   6   3       97.24      105.35      3.96 o 
  -2   6   3       29.91       27.42      2.63 o 
  -1   6   3        2.10        1.67      1.50 o 
   0   6   3       84.62       88.55      3.52 o 
   1   6   3        0.27        0.60      1.22 o 
   2   6   3        1.74        2.40      2.45 o 
   3   6   3        0.14        1.17      1.98 o 
   4   6   3       12.53       15.17      2.45 o 
   5   6   3        1.45        0.26      2.28 o 
   6   6   3       27.34       26.64      4.71 o 
   7   6   3        1.16        0.63      2.32 o 
   8   6   3        0.18       -0.98      2.84 o 
   9   6   3        0.13        1.10      2.59 o 
  10   6   3        5.72        6.85      3.34 o 
  11   6   3        0.09        5.07      3.00 o 
  12   6   3        0.73        1.09      3.56 o 
 -11   7   3        0.60       -5.42      5.42 o 
 -10   7   3        1.22        2.16      3.24 o 
  -9   7   3        0.50       -0.68      3.37 o 
  -8   7   3        0.38        8.42      4.14 o 
  -7   7   3        0.04       -0.34      3.28 o 
  -6   7   3        0.67       -0.82      2.97 o 
  -5   7   3        3.99        4.13      4.15 o 
  -4   7   3        1.33        1.72      2.98 o 
  -3   7   3        3.39        3.04      2.21 o 
  -2   7   3        1.31        3.49      2.35 o 
  -1   7   3        8.95        8.98      2.06 o 
   0   7   3        4.61        2.16      1.81 o 
   1   7   3       37.77       37.13      3.01 o 
   2   7   3        1.43        3.17      2.24 o 
   3   7   3       12.63       14.74      3.21 o 
   4   7   3        5.39        1.36      2.90 o 
   5   7   3        0.15       -1.26      2.12 o 
   6   7   3        0.46        2.20      2.49 o 
   7   7   3        0.19       -0.34      3.10 o 
   8   7   3        0.16        0.74      5.49 o 
   9   7   3        2.86        1.36      3.92 o 
  10   7   3        1.58       -0.72      4.13 o 
  -8   8   3        0.14        6.02      5.80 o 
  -7   8   3        2.97       11.21      4.41 o 
  -6   8   3        0.68       10.20      4.36 o 
  -5   8   3        2.77        8.69      3.52 o 
  -4   8   3        0.03        6.86      3.59 o 
  -3   8   3        1.06        1.48      1.81 o 
  -2   8   3        0.16        0.08      2.16 o 
  -1   8   3        1.83        1.88      1.85 o 
   0   8   3        0.23        0.64      2.19 o 
   1   8   3        0.24        0.95      2.72 o 
   2   8   3        0.14       -2.62      2.62 o 
   3   8   3        0.05       -0.61      2.53 o 
   4   8   3        2.51       -2.72      3.27 o 
   5   8   3        5.12        2.73      3.56 o 
   6   8   3        0.76        0.98      2.90 o 
   7   8   3        6.92        3.61      4.69 o 
   8   8   3        0.06       -3.47      3.71 o 
  -2   9   3        0.00        1.94      2.50 o 
  -1   9   3        0.02        0.21      2.19 o 
   0   9   3        0.09        3.57      2.47 o 
   1   9   3        0.11        6.85      3.01 o 
   2   9   3        0.05        3.35      3.06 o 
 -16   0   4        4.09       17.57     14.12 o 
 -14   0   4        1.29        8.41      8.16 o 
 -12   0   4       14.58       12.91      5.69 o 
 -10   0   4       69.59      120.99      8.62 o 
  -8   0   4      335.93      266.90     12.13 o 
  -6   0   4        5.94        3.62      3.69 o 
  -4   0   4     1462.47     1208.63     42.77 o 
  -2   0   4     6458.77     5698.57     38.17 o 
   0   0   4     2083.28     1851.06     12.57 o 
   2   0   4     1278.40     1106.66     10.08 o 
   4   0   4     1406.77     1303.08     12.03 o 
   6   0   4       22.15       14.84      4.19 o 
   8   0   4       40.85       61.83      4.21 o 
  10   0   4        2.09        9.16      4.24 o 
  12   0   4       94.53      108.69      6.20 o 
  14   0   4       10.66        5.10      6.46 o 
  16   0   4        7.51        6.86      6.18 o 
 -17   1   4        0.14        4.05      5.34 o 
 -16   1   4        7.86       11.34      8.45 o 
 -15   1   4        7.24        9.76      6.03 o 
 -14   1   4        0.00       -2.75      5.00 o 
 -13   1   4        0.99       -1.91      4.28 o 
 -12   1   4       89.91       84.23      6.55 o 
 -11   1   4       15.59       15.26      4.06 o 
 -10   1   4       51.05       50.89      4.67 o 
  -9   1   4       53.57       76.77      5.75 o 
  -8   1   4       44.51       71.28      4.58 o 
  -7   1   4      689.94      662.17      8.61 o 
  -6   1   4       32.73       25.52      2.80 o 
  -5   1   4       60.00       51.66      2.51 o 
  -4   1   4      329.77      316.26      3.77 o 
  -3   1   4      164.94      211.42      2.99 o 
  -2   1   4     2484.25     2282.36     12.69 o 
  -1   1   4     1094.39     1192.21      5.83 o 
   0   1   4       14.30       13.62      0.94 o 
   1   1   4      832.41      816.27      6.22 o 
   2   1   4      102.16       81.25      1.45 o 
   3   1   4      363.01      403.94      3.61 o 
   4   1   4      289.35      227.71      5.70 o 
   5   1   4        1.56        2.21      2.26 o 
   6   1   4       85.17       88.29      2.77 o 
   7   1   4       66.30       63.50      2.63 o 
   8   1   4      335.98      337.68      5.19 o 
   9   1   4       23.95       23.82      3.82 o 
  10   1   4       13.33       15.07      4.35 o 
  11   1   4        4.05        6.53      3.65 o 
  12   1   4       33.51       37.80      4.30 o 
  13   1   4        3.95        7.94      3.94 o 
  14   1   4        0.00        8.80      7.98 o 
  15   1   4        6.06        2.56      4.01 o 
  16   1   4        0.15        1.79      4.33 o 
  17   1   4        0.00        4.83      6.46 o 
 -16   2   4        0.77       14.86      5.83 o 
 -15   2   4       23.67       22.07      6.35 o 
 -14   2   4        0.67        9.10      6.93 o 
 -13   2   4       46.54       47.49     12.32 o 
 -12   2   4        5.43        7.04      4.50 o 
 -11   2   4       14.25       22.55      3.91 o 
 -10   2   4        8.21        3.94      4.22 o 
  -9   2   4        7.10        2.84      3.57 o 
  -8   2   4        4.03        5.99      4.14 o 
  -7   2   4        3.55        6.95      2.55 o 
  -6   2   4       59.23       61.05      2.63 o 
  -5   2   4       15.59       27.27      2.25 o 
  -4   2   4      396.17      330.44      3.61 o 
  -3   2   4      722.88      637.05      6.08 o 
  -2   2   4      905.01      853.19      5.14 o 
  -1   2   4     2024.56     2143.89     11.59 o 
   0   2   4       78.35       87.93      1.31 o 
   1   2   4        0.62        2.55      0.58 o 
   2   2   4     1484.70     1459.95      9.74 o 
   3   2   4      495.12      444.61      5.88 o 
   4   2   4      733.79      778.91      6.73 o 
   5   2   4      286.25      247.50      3.59 o 
   6   2   4       59.75       67.38      3.00 o 
   7   2   4        0.04       -0.41      1.93 o 
   8   2   4        8.44       10.35      4.10 o 
   9   2   4       48.62       63.47      6.99 o 
  10   2   4        7.43       14.29      3.32 o 
  11   2   4       15.67       15.47      3.94 o 
  12   2   4        0.38       -1.84      3.18 o 
  13   2   4        3.89        2.23      3.32 o 
  14   2   4        5.36       10.13      6.60 o 
  15   2   4        1.27        1.74      4.91 o 
  16   2   4        0.07        4.61      5.79 o 
 -16   3   4        3.71        3.75      4.14 o 
 -15   3   4        1.11        6.12      4.34 o 
 -14   3   4        5.54        6.19      3.83 o 
 -13   3   4        0.15       -0.60      3.25 o 
 -12   3   4       10.94        4.16      3.47 o 
 -11   3   4       62.07       71.92      4.49 o 
 -10   3   4       30.44       35.07      3.84 o 
  -9   3   4        0.02       -3.03      3.03 o 
  -8   3   4        4.25        4.93      2.85 o 
  -7   3   4       17.97       16.52      2.53 o 
  -6   3   4       40.32       51.34      3.25 o 
  -5   3   4       57.27       58.10      2.44 o 
  -4   3   4        8.23        3.51      1.99 o 
  -3   3   4       11.80       11.25      1.21 o 
  -2   3   4      975.44     1014.27      7.07 o 
  -1   3   4      365.23      364.74      3.29 o 
   0   3   4     1679.23     1673.95     11.31 o 
   1   3   4       63.70       72.12      1.68 o 
   2   3   4      530.99      593.31      5.74 o 
   3   3   4      105.55      116.66      2.14 o 
   4   3   4        4.33        3.46      1.02 o 
   5   3   4        0.15        0.39      1.36 o 
   6   3   4       49.23       51.17      2.39 o 
   7   3   4        3.81        3.87      2.41 o 
   8   3   4       42.59       38.24      3.90 o 
   9   3   4       14.35       16.92      4.12 o 
  10   3   4       16.73       23.60      3.56 o 
  11   3   4        0.13        0.15      2.82 o 
  12   3   4        5.68        3.89      3.51 o 
  13   3   4        0.01       -1.83      3.32 o 
  14   3   4        2.45        5.38      4.03 o 
  15   3   4        0.33       -0.92      3.78 o 
  16   3   4        0.80       11.87      6.46 o 
 -15   4   4        0.29       -3.17      4.61 o 
 -14   4   4        0.06        3.40      4.43 o 
 -13   4   4        6.82        7.56      3.74 o 
 -12   4   4        2.10        2.58      3.72 o 
 -11   4   4       25.60       24.91      4.28 o 
 -10   4   4       24.00       23.46      3.69 o 
  -9   4   4       14.02       15.95      3.58 o 
  -8   4   4       20.83       18.34      2.67 o 
  -7   4   4       92.94      107.96      3.86 o 
  -6   4   4       26.90       34.44      2.63 o 
  -5   4   4       20.05       30.33      2.74 o 
  -4   4   4      491.56      454.96      5.64 o 
  -3   4   4       50.48       59.83      2.18 o 
  -2   4   4       13.13       12.58      1.50 o 
  -1   4   4       13.86       17.75      2.43 o 
   0   4   4       86.18       81.85      1.63 o 
   1   4   4       71.17       71.91      2.03 o 
   2   4   4      220.65      190.98      3.45 o 
   3   4   4        2.94        2.35      2.29 o 
   4   4   4      154.09      181.52      3.90 o 
   5   4   4       50.71       50.71      2.55 o 
   6   4   4       87.22       81.86      3.42 o 
   7   4   4        0.10        0.38      1.93 o 
   8   4   4        1.90        0.27      1.79 o 
   9   4   4        3.97        1.79      2.55 o 
  10   4   4        0.93        1.27      4.30 o 
  11   4   4        5.87        3.52      4.32 o 
  12   4   4       10.61       12.05      5.92 o 
  13   4   4        0.13        4.59      4.05 o 
  14   4   4        2.27        0.62      3.30 o 
  15   4   4        0.20       -2.22      4.34 o 
 -14   5   4        1.07        5.59      4.22 o 
 -13   5   4        1.35        2.14      3.80 o 
 -12   5   4        1.78        1.53      3.15 o 
 -11   5   4        3.21        4.96      3.29 o 
 -10   5   4        2.77        1.51      3.00 o 
  -9   5   4       26.06       24.62      3.53 o 
  -8   5   4       18.57       14.53      3.15 o 
  -7   5   4       93.35       91.45      4.13 o 
  -6   5   4       11.71        6.85      2.22 o 
  -5   5   4       69.06       57.69      4.79 o 
  -4   5   4       82.50       89.40      2.65 o 
  -3   5   4        1.24        1.59      1.57 o 
  -2   5   4       48.60       52.29      3.17 o 
  -1   5   4        3.75        3.32      1.34 o 
   0   5   4       10.89        9.76      1.25 o 
   1   5   4        0.17        2.40      1.57 o 
   2   5   4       86.96       89.19      3.44 o 
   3   5   4       84.46      102.32      6.32 o 
   4   5   4       21.01       26.57      2.79 o 
   5   5   4        1.93        1.85      1.33 o 
   6   5   4        2.46        3.71      1.74 o 
   7   5   4        0.01        0.85      1.74 o 
   8   5   4       26.61       23.44      2.48 o 
   9   5   4        4.54        4.14      2.50 o 
  10   5   4       22.26       14.73      4.73 o 
  11   5   4        0.73        0.20      2.46 o 
  12   5   4        0.15        0.31      3.12 o 
  13   5   4        2.80        7.99      3.68 o 
  14   5   4        0.02        1.91      3.48 o 
 -12   6   4        1.27        2.15      4.57 o 
 -11   6   4        1.23        4.51      5.91 o 
 -10   6   4        4.00        5.25      4.29 o 
  -9   6   4        7.96        5.75      3.14 o 
  -8   6   4        2.13        4.82      3.14 o 
  -7   6   4        1.94        1.78      3.20 o 
  -6   6   4        0.12       -2.13      2.60 o 
  -5   6   4       23.77       31.22      2.77 o 
  -4   6   4       17.90       17.96      2.48 o 
  -3   6   4       22.33       27.43      2.36 o 
  -2   6   4        1.53        0.11      1.63 o 
  -1   6   4       68.27       70.46      2.66 o 
   0   6   4       11.81       12.52      1.54 o 
   1   6   4        8.13       11.16      2.21 o 
   2   6   4        3.18        4.42      1.89 o 
   3   6   4       28.62       33.07      2.38 o 
   4   6   4       11.95        9.13      2.71 o 
   5   6   4        0.38       -0.36      2.47 o 
   6   6   4        6.40        6.25      4.62 o 
   7   6   4        4.51        4.39      1.96 o 
   8   6   4        0.08        0.08      2.10 o 
   9   6   4        1.46        2.55      2.43 o 
  10   6   4        0.30       -0.10      1.90 o 
  11   6   4        0.05        2.27      3.26 o 
  12   6   4        2.52        3.63      5.20 o 
 -10   7   4        0.14        7.42      3.79 o 
  -9   7   4        0.01        6.43      4.02 o 
  -8   7   4        3.76        5.56      3.82 o 
  -7   7   4        0.02       -0.14      2.78 o 
  -6   7   4       10.03       12.72      5.47 o 
  -5   7   4        1.11        4.03      2.60 o 
  -4   7   4        0.59        2.03      2.52 o 
  -3   7   4        1.82        4.04      2.55 o 
  -2   7   4        5.04        4.12      2.07 o 
  -1   7   4        2.70        1.88      1.79 o 
   0   7   4        4.30        3.86      1.64 o 
   1   7   4       17.52       16.60      2.50 o 
   2   7   4        6.71        5.09      2.58 o 
   3   7   4       40.72       41.56      3.57 o 
   4   7   4        2.20       -0.20      2.07 o 
   5   7   4        0.32        0.45      2.89 o 
   6   7   4        0.37        0.95      2.35 o 
   7   7   4        0.04       -0.01      3.33 o 
   8   7   4        1.17        1.45      5.80 o 
   9   7   4        0.05        1.42      3.85 o 
  10   7   4        0.00        8.52      7.63 o 
  -8   8   4        0.39        3.91      8.36 o 
  -7   8   4        0.80        6.11      6.07 o 
  -6   8   4        0.48        3.11      4.82 o 
  -5   8   4        0.02       -3.24      3.24 o 
  -4   8   4        5.69        4.68      4.60 o 
  -3   8   4        0.35        2.27      2.36 o 
  -2   8   4        0.06        0.85      2.14 o 
  -1   8   4        0.14        2.02      3.78 o 
   0   8   4        2.61       -1.80      2.72 o 
   1   8   4        0.19        0.87      2.37 o 
   2   8   4        4.61        4.29      2.20 o 
   3   8   4        0.01       -1.91      3.39 o 
   4   8   4        1.00        0.54      3.83 o 
   5   8   4        7.28        3.70      4.03 o 
   6   8   4        0.09       -2.89      3.49 o 
   7   8   4        2.50        5.77      4.12 o 
  -1   9   4        0.05       -6.45      8.91 o 
   0   9   4        1.34        2.39      3.19 o 
   1   9   4        0.11       15.26      7.94 o 
 -17   0   5        0.30        0.28      6.71 o 
 -15   0   5        3.27        5.54      6.72 o 
 -13   0   5       25.84       11.70      9.16 o 
 -11   0   5       19.88        9.57      5.58 o 
  -9   0   5      522.01      429.36     16.94 o 
  -7   0   5      641.20      524.07     19.03 o 
  -5   0   5     1022.35      934.70     10.89 o 
  -3   0   5     1520.47     1396.59     11.10 o 
  -1   0   5     2023.89     1987.00     12.09 o 
   1   0   5      177.88      145.47      2.35 o 
   3   0   5        0.00        1.66      1.54 o 
   5   0   5      220.89      228.95      5.45 o 
   7   0   5       67.97       54.21      5.50 o 
   9   0   5       15.30        5.92      3.67 o 
  11   0   5       48.90       57.77      6.75 o 
  13   0   5        4.00        7.55      5.40 o 
  15   0   5        4.70        7.58      8.80 o 
 -17   1   5        0.74        7.14     11.00 o 
 -16   1   5        0.34        1.08      5.92 o 
 -15   1   5        1.30       -5.23      5.37 o 
 -14   1   5        9.10       -2.65      5.01 o 
 -13   1   5        0.84        0.85      4.77 o 
 -12   1   5       11.85        7.99      4.46 o 
 -11   1   5        2.46        4.15      4.35 o 
 -10   1   5      120.46      140.12      7.86 o 
  -9   1   5        4.32        5.45      3.78 o 
  -8   1   5       29.06       53.26      7.51 o 
  -7   1   5      197.30      243.90      5.34 o 
  -6   1   5      104.04      104.15      3.72 o 
  -5   1   5     1210.89     1014.74      8.18 o 
  -4   1   5      173.46      152.68      2.56 o 
  -3   1   5     1227.88     1040.33      7.19 o 
  -2   1   5      489.09      366.20      2.93 o 
  -1   1   5       33.11       17.52      1.06 o 
   0   1   5        8.76        6.39      0.82 o 
   1   1   5      296.13      336.06      2.51 o 
   2   1   5      186.97      227.62      2.17 o 
   3   1   5       30.91       53.25      1.70 o 
   4   1   5       38.47       42.96      1.64 o 
   5   1   5       16.37       25.13      2.58 o 
   6   1   5       15.40       18.04      2.19 o 
   7   1   5      104.15      108.09      3.71 o 
   8   1   5        2.85        0.15      2.88 o 
   9   1   5       63.61       77.55      4.64 o 
  10   1   5        5.31        7.47      3.16 o 
  11   1   5        0.52        0.52      2.84 o 
  12   1   5        1.81        2.49      3.87 o 
  13   1   5        1.03        1.09      3.11 o 
  14   1   5        0.08       -0.26      3.93 o 
  15   1   5        1.86        6.42      5.58 o 
  16   1   5        1.13        6.95      8.56 o 
 -16   2   5        0.33        1.75      5.64 o 
 -15   2   5        0.90       -1.27      4.99 o 
 -14   2   5        4.25        5.00      5.18 o 
 -13   2   5        0.06       -2.16      4.14 o 
 -12   2   5        7.48        5.60      4.37 o 
 -11   2   5       11.45       19.77      5.37 o 
 -10   2   5       25.88       39.85      4.74 o 
  -9   2   5        7.09        3.71      2.77 o 
  -8   2   5        1.70        3.65      2.52 o 
  -7   2   5        0.29        1.60      2.61 o 
  -6   2   5       54.47       60.50      2.40 o 
  -5   2   5       15.00       18.76      1.95 o 
  -4   2   5      123.63      111.52      2.23 o 
  -3   2   5      144.95      136.39      2.84 o 
  -2   2   5       23.34       21.90      1.35 o 
  -1   2   5     1266.92     1274.72      7.75 o 
   0   2   5       17.67       27.66      1.45 o 
   1   2   5      636.27      526.83      7.20 o 
   2   2   5       98.58      116.26      1.31 o 
   3   2   5        6.97       12.06      1.52 o 
   4   2   5      272.19      236.96      3.03 o 
   5   2   5      173.65      184.07      3.00 o 
   6   2   5        2.36        1.20      1.91 o 
   7   2   5        0.60        3.53      2.17 o 
   8   2   5        5.69        0.40      2.24 o 
   9   2   5        0.40       -0.92      2.31 o 
  10   2   5        8.81        8.59      3.65 o 
  11   2   5       18.54       15.68      4.79 o 
  12   2   5        0.01        2.53      4.37 o 
  13   2   5        0.87        3.47      3.28 o 
  14   2   5        0.35       -0.13      4.59 o 
  15   2   5        0.03       -5.34      5.46 o 
  16   2   5        0.08       -1.79      5.34 o 
 -16   3   5        0.01        4.55      4.90 o 
 -15   3   5        1.28        1.92      4.11 o 
 -14   3   5       12.60        8.29      5.04 o 
 -13   3   5        0.97       -1.16      3.75 o 
 -12   3   5        6.42        2.60      3.60 o 
 -11   3   5        6.54        1.56      3.33 o 
 -10   3   5       38.56       26.58      3.59 o 
  -9   3   5       53.47       62.41      3.88 o 
  -8   3   5      117.66      130.48      4.17 o 
  -7   3   5       74.07       72.10      3.27 o 
  -6   3   5        6.06        7.65      2.16 o 
  -5   3   5       46.23       62.26      2.81 o 
  -4   3   5       36.65       33.92      2.83 o 
  -3   3   5      209.07      228.67      2.89 o 
  -2   3   5      117.00      120.93      2.85 o 
  -1   3   5       33.78       43.76      1.57 o 
   0   3   5       45.79       30.75      1.59 o 
   1   3   5       10.74       20.65      1.20 o 
   2   3   5      309.04      285.94      2.99 o 
   3   3   5        8.99        8.88      1.95 o 
   4   3   5      226.57      258.17      3.61 o 
   5   3   5        5.16        8.57      2.68 o 
   6   3   5        2.50        1.92      2.18 o 
   7   3   5       25.54       35.77      2.62 o 
   8   3   5       14.36       12.98      3.08 o 
   9   3   5        4.16        1.73      2.60 o 
  10   3   5        0.08       -2.58      2.79 o 
  11   3   5        0.37       -1.14      3.11 o 
  12   3   5        4.09        5.57      3.89 o 
  13   3   5        0.06       -1.18      4.03 o 
  14   3   5        1.11        6.25      4.65 o 
  15   3   5        3.91        5.14      4.06 o 
 -15   4   5        1.01        1.66      4.38 o 
 -14   4   5        1.73        7.83      4.84 o 
 -13   4   5        1.25        2.24      3.80 o 
 -12   4   5        1.13        2.05      3.48 o 
 -11   4   5        3.36        1.72      3.27 o 
 -10   4   5        1.28        3.97      2.82 o 
  -9   4   5        0.47        1.48      3.18 o 
  -8   4   5       34.88       40.47      3.24 o 
  -7   4   5       34.19       31.44      3.14 o 
  -6   4   5      174.77      163.00      4.15 o 
  -5   4   5       27.54       16.61      2.91 o 
  -4   4   5      239.87      232.22      3.94 o 
  -3   4   5        0.13        1.00      1.86 o 
  -2   4   5      119.29      133.91      2.53 o 
  -1   4   5       67.46       64.81      3.05 o 
   0   4   5       16.95       16.47      1.45 o 
   1   4   5       21.81       20.89      1.61 o 
   2   4   5       44.63       57.87      1.96 o 
   3   4   5        0.63       -0.94      1.13 o 
   4   4   5       18.73       20.94      4.92 o 
   5   4   5        0.22        1.08      1.38 o 
   6   4   5       80.04       84.01      2.42 o 
   7   4   5       18.95       15.10      1.99 o 
   8   4   5        7.03        4.88      3.20 o 
   9   4   5        2.27        0.57      2.40 o 
  10   4   5        7.21        4.03      3.50 o 
  11   4   5        7.75       14.53      3.53 o 
  12   4   5        4.36        7.47      4.00 o 
  13   4   5        1.76        5.80      4.47 o 
  14   4   5        0.02        1.43      4.22 o 
  15   4   5        0.74        9.88      4.38 o 
 -14   5   5        0.02        0.61      3.90 o 
 -13   5   5        0.95        0.70      3.93 o 
 -12   5   5        0.40        1.03      3.76 o 
 -11   5   5        4.72        1.35      3.06 o 
 -10   5   5        0.09       -0.73      2.75 o 
  -9   5   5        9.32        6.56      3.79 o 
  -8   5   5       17.20       20.60      3.36 o 
  -7   5   5        8.83       10.10      2.79 o 
  -6   5   5        8.01        9.81      2.47 o 
  -5   5   5        5.58        8.10      2.86 o 
  -4   5   5       26.78       41.87      2.60 o 
  -3   5   5       29.30       32.36      2.22 o 
  -2   5   5       65.79       65.89      3.48 o 
  -1   5   5        7.39        4.45      1.34 o 
   0   5   5      120.22      128.54      3.43 o 
   1   5   5       66.34       63.32      2.99 o 
   2   5   5       14.93       11.53      2.15 o 
   3   5   5      114.58      110.88      3.51 o 
   4   5   5       20.98       11.55      3.49 o 
   5   5   5       26.61       17.59      2.90 o 
   6   5   5       33.24       35.84      3.21 o 
   7   5   5       18.53       13.48      1.99 o 
   8   5   5        0.26        1.37      1.97 o 
   9   5   5        0.28       -0.61      2.07 o 
  10   5   5        3.11        2.86      2.55 o 
  11   5   5        2.31        0.28      2.81 o 
  12   5   5        0.58        4.54      2.93 o 
  13   5   5        0.00        1.43      3.14 o 
 -12   6   5        1.76        5.32      3.84 o 
 -11   6   5        3.11        3.86      3.82 o 
 -10   6   5        0.71        1.58      3.23 o 
  -9   6   5        2.24       -1.88      2.73 o 
  -8   6   5        8.70        6.61      3.69 o 
  -7   6   5        0.09       -0.16      2.79 o 
  -6   6   5        4.43        5.07      2.56 o 
  -5   6   5       13.19       11.88      2.94 o 
  -4   6   5       56.56       66.05      6.04 o 
  -3   6   5        1.51        1.54      2.04 o 
  -2   6   5        6.97        8.60      2.07 o 
  -1   6   5      155.51      165.63      3.04 o 
   0   6   5       11.19        9.19      2.19 o 
   1   6   5      112.73      132.27      3.58 o 
   2   6   5        0.31       -0.46      1.79 o 
   3   6   5        0.39        1.89      1.85 o 
   4   6   5       10.23        3.78      2.07 o 
   5   6   5        0.73        1.58      1.86 o 
   6   6   5        2.56        0.76      3.25 o 
   7   6   5        0.84        4.63      4.23 o 
   8   6   5        0.03        3.91      2.01 o 
   9   6   5        0.40        0.38      4.42 o 
  10   6   5        1.20        5.24      3.87 o 
  11   6   5        0.26        1.76      3.00 o 
  12   6   5        1.21        4.88      4.50 o 
 -10   7   5        0.76        6.10     11.48 o 
  -9   7   5        0.00       -3.53      3.53 o 
  -8   7   5        0.36        2.51      4.18 o 
  -7   7   5        5.31        4.32      2.84 o 
  -6   7   5        0.24        3.10      3.13 o 
  -5   7   5        4.27       -0.88      4.43 o 
  -4   7   5       19.32       17.58      3.30 o 
  -3   7   5       24.49       25.01      2.45 o 
  -2   7   5       16.26       17.83      2.10 o 
  -1   7   5        4.61        3.57      1.50 o 
   0   7   5       11.60       11.36      2.54 o 
   1   7   5        1.01        3.47      2.45 o 
   2   7   5        6.61        4.10      2.04 o 
   3   7   5       11.44        5.11      3.53 o 
   4   7   5        6.80        4.84      3.58 o 
   5   7   5        2.15        6.61      5.86 o 
   6   7   5        4.63        4.37      2.75 o 
   7   7   5        1.64        4.61      2.67 o 
   8   7   5        0.01        1.59      6.47 o 
   9   7   5        0.18       -1.11      4.63 o 
  10   7   5        0.29        0.80      5.23 o 
  -7   8   5        1.79        1.53      4.22 o 
  -6   8   5        1.10       15.46      6.23 o 
  -5   8   5        0.06       -1.22      4.47 o 
  -4   8   5        0.95       -3.98      3.98 o 
  -3   8   5        2.41        5.75      3.43 o 
  -2   8   5        0.84        1.94      2.58 o 
  -1   8   5        0.01        2.15      2.95 o 
   0   8   5        2.07        2.90      2.94 o 
   1   8   5        0.35        1.86      2.45 o 
   2   8   5        4.02       -2.40      2.48 o 
   3   8   5        0.33        4.38      2.37 o 
   4   8   5        0.26       -0.58      3.31 o 
   5   8   5        1.71       -2.25      3.58 o 
   6   8   5        3.60       -1.13     12.47 o 
   7   8   5        0.81       18.86     15.69 o 
 -16   0   6        0.00       -2.59      8.12 o 
 -14   0   6        6.37       10.65      9.75 o 
 -12   0   6      108.50      130.23      7.70 o 
 -10   0   6      238.68      253.19      9.08 o 
  -8   0   6       21.53       18.48      4.83 o 
  -6   0   6      758.26      862.14     17.19 o 
  -4   0   6      155.01      164.58      3.42 o 
  -2   0   6       41.00       76.90      1.94 o 
   0   0   6       12.08       14.56      1.39 o 
   2   0   6       81.84       74.75      3.23 o 
   4   0   6      193.46      188.24      4.40 o 
   6   0   6     1140.60     1139.28     12.45 o 
   8   0   6       91.95       84.38      5.96 o 
  10   0   6        1.45        0.83      5.76 o 
  12   0   6        2.48        0.69      6.34 o 
  14   0   6        4.44       18.89     12.13 o 
  16   0   6        1.69        1.26      6.29 o 
 -16   1   6        3.52        8.12      8.01 o 
 -15   1   6        1.46        3.29      4.93 o 
 -14   1   6       12.08       17.86      8.45 o 
 -13   1   6        0.26       -2.94      4.88 o 
 -12   1   6        0.10        1.71      4.07 o 
 -11   1   6       18.95       18.12      5.38 o 
 -10   1   6      124.67      149.50      5.51 o 
  -9   1   6        6.69        2.37      4.07 o 
  -8   1   6       60.56       45.54      4.26 o 
  -7   1   6       46.93       40.09      3.46 o 
  -6   1   6       73.57       57.78      2.81 o 
  -5   1   6       69.15       46.07      2.58 o 
  -4   1   6       31.77       30.70      2.01 o 
  -3   1   6       42.35       54.95      1.97 o 
  -2   1   6      159.74      148.93      1.84 o 
  -1   1   6       93.87      121.44      1.71 o 
   0   1   6     1024.42     1020.50      6.80 o 
   1   1   6      678.80      749.27      6.61 o 
   2   1   6     2707.39     2785.93     25.90 o 
   3   1   6      465.24      526.74      4.03 o 
   4   1   6      580.31      608.72      5.15 o 
   5   1   6      473.24      455.42      4.87 o 
   6   1   6        2.99        3.58      1.87 o 
   7   1   6        9.22        7.37      2.24 o 
   8   1   6      125.69      136.33      5.51 o 
   9   1   6       17.88       14.08      2.99 o 
  10   1   6       25.09       30.29      3.93 o 
  11   1   6        1.79        3.11      3.13 o 
  12   1   6        2.87        5.80      3.67 o 
  13   1   6        4.90        3.39      4.20 o 
  14   1   6        1.74        3.07      3.41 o 
  15   1   6        0.05        6.02      4.50 o 
  16   1   6        1.63        0.98      3.95 o 
 -16   2   6        2.36        3.30      5.22 o 
 -15   2   6        9.92        7.49      8.54 o 
 -14   2   6        0.59        1.58      4.41 o 
 -13   2   6        7.00       10.41      7.89 o 
 -12   2   6       20.88        3.91      4.01 o 
 -11   2   6        3.65        7.33      3.21 o 
 -10   2   6       38.02       39.45      4.90 o 
  -9   2   6       49.08       48.10      6.63 o 
  -8   2   6       35.66       49.90      5.86 o 
  -7   2   6        0.00        0.68      2.51 o 
  -6   2   6      726.49      793.41     10.38 o 
  -5   2   6       28.97       34.21      3.23 o 
  -4   2   6      299.33      328.54      4.31 o 
  -3   2   6       28.59       36.13      2.11 o 
  -2   2   6      153.29      196.49      3.27 o 
  -1   2   6      469.81      400.17      2.72 o 
   0   2   6     1174.47     1178.45     11.53 o 
   1   2   6      640.04      551.19      8.58 o 
   2   2   6      534.44      493.36      4.95 o 
   3   2   6       25.47       24.27      0.99 o 
   4   2   6      815.29      772.90      6.02 o 
   5   2   6        7.46        7.60      1.76 o 
   6   2   6       31.38       49.12      2.87 o 
   7   2   6       66.65       59.53      3.07 o 
   8   2   6        5.16        5.66      2.51 o 
   9   2   6       19.05       29.20      3.28 o 
  10   2   6        0.15        3.16      2.57 o 
  11   2   6        0.15       -1.26      2.86 o 
  12   2   6        9.87       11.53      4.03 o 
  13   2   6       21.91       22.16      4.79 o 
  14   2   6        0.24        6.66      3.48 o 
  15   2   6        2.85        2.37      3.57 o 
  16   2   6        1.81       -0.67     11.92 o 
 -15   3   6        1.98       -1.28      5.09 o 
 -14   3   6        1.83       -0.35      4.02 o 
 -13   3   6        8.11        5.47      3.99 o 
 -12   3   6       53.31       60.25     12.03 o 
 -11   3   6       57.22       71.70      3.88 o 
 -10   3   6        3.84        0.89      2.82 o 
  -9   3   6       34.30       48.62      4.29 o 
  -8   3   6       68.16       65.40      3.27 o 
  -7   3   6       12.97       16.49      2.74 o 
  -6   3   6       10.70       12.31      3.38 o 
  -5   3   6       45.91       40.67      2.71 o 
  -4   3   6      118.92      123.07      2.38 o 
  -3   3   6      328.94      308.91      3.37 o 
  -2   3   6       33.32       40.76      1.86 o 
  -1   3   6        0.57        1.26      0.87 o 
   0   3   6      844.22      850.04     10.85 o 
   1   3   6      169.97      169.23      4.13 o 
   2   3   6       88.76      105.07      8.88 o 
   3   3   6       44.44       39.28      1.97 o 
   4   3   6       51.39       54.42      1.64 o 
   5   3   6        0.46        2.85      1.43 o 
   6   3   6        5.67        6.22      2.53 o 
   7   3   6        0.14        1.74      2.52 o 
   8   3   6      131.90      161.93      5.38 o 
   9   3   6       18.61       28.17      3.38 o 
  10   3   6       14.10       18.07      3.60 o 
  11   3   6       17.51       15.13      3.40 o 
  12   3   6       18.30       17.94      4.27 o 
  13   3   6        0.18       -0.40      3.41 o 
  14   3   6        1.16        3.19      3.45 o 
  15   3   6        0.01        2.73      4.76 o 
 -15   4   6        0.61        1.38      4.27 o 
 -14   4   6        0.15        3.41      3.96 o 
 -13   4   6        2.23        5.80      3.46 o 
 -12   4   6        3.02        7.74      3.65 o 
 -11   4   6       18.79        8.16      3.76 o 
 -10   4   6       12.36        8.85      3.26 o 
  -9   4   6        5.93        8.42      2.92 o 
  -8   4   6       93.70       92.43      3.63 o 
  -7   4   6        3.83        2.60      2.74 o 
  -6   4   6        6.05        5.43      2.10 o 
  -5   4   6       12.90       12.82      2.21 o 
  -4   4   6        0.07       -0.02      1.46 o 
  -3   4   6       71.73       64.34      2.49 o 
  -2   4   6       40.46       35.34      1.90 o 
  -1   4   6        2.08        5.52      1.81 o 
   0   4   6      125.97      117.68      2.91 o 
   1   4   6      163.56      166.54      4.16 o 
   2   4   6        0.05       -0.08      1.01 o 
   3   4   6        0.11       -0.09      1.13 o 
   4   4   6      506.91      554.98      7.38 o 
   5   4   6       69.54       89.19      3.30 o 
   6   4   6       18.08       13.58      1.58 o 
   7   4   6      311.55      353.09      5.69 o 
   8   4   6       35.29       33.66      4.95 o 
   9   4   6       56.70       57.21      3.33 o 
  10   4   6        1.98       -0.96      3.45 o 
  11   4   6        0.26        4.03      3.53 o 
  12   4   6        2.35        8.18      5.01 o 
  13   4   6        1.07        4.04      3.41 o 
  14   4   6        0.06        4.83      4.09 o 
 -13   5   6        0.38       -1.94      5.19 o 
 -12   5   6        6.45        9.07      4.98 o 
 -11   5   6        8.27       10.05      4.36 o 
 -10   5   6        2.47        0.88      2.75 o 
  -9   5   6        4.56        5.61      3.05 o 
  -8   5   6        8.62        8.04      2.80 o 
  -7   5   6       36.83       33.79      2.99 o 
  -6   5   6       16.36       15.20      3.39 o 
  -5   5   6       13.61       12.65      3.50 o 
  -4   5   6        4.82        4.57      1.96 o 
  -3   5   6       51.15       68.62      2.52 o 
  -2   5   6       48.62       55.95      3.46 o 
  -1   5   6       16.53       21.97      1.24 o 
   0   5   6        2.74        0.54      1.51 o 
   1   5   6       86.03       93.24      3.71 o 
   2   5   6       23.86       10.98      1.84 o 
   3   5   6      282.49      268.05      8.86 o 
   4   5   6       98.29       97.56      3.11 o 
   5   5   6       43.05       42.42      4.32 o 
   6   5   6       61.09       64.38      4.46 o 
   7   5   6        1.05       -0.02      1.10 o 
   8   5   6       11.10        9.41      3.18 o 
   9   5   6        0.02        0.36      1.42 o 
  10   5   6       14.54        8.23      2.95 o 
  11   5   6        7.31        6.01      3.03 o 
  12   5   6        0.15        6.09      5.04 o 
  13   5   6        2.39        0.70      2.43 o 
 -12   6   6        0.01        0.06      3.28 o 
 -11   6   6        0.01        6.56      5.19 o 
 -10   6   6        0.50        2.42      3.53 o 
  -9   6   6        4.10        3.74      2.73 o 
  -8   6   6        7.65        3.20      3.55 o 
  -7   6   6       16.12       12.08      3.02 o 
  -6   6   6        2.97        2.34      2.51 o 
  -5   6   6       15.57       13.62      2.81 o 
  -4   6   6        7.09       10.34      2.99 o 
  -3   6   6       49.00       46.40      5.00 o 
  -2   6   6        3.00        5.97      1.86 o 
  -1   6   6       32.51       33.13      3.27 o 
   0   6   6       33.56       36.17      3.33 o 
   1   6   6        1.59        2.44      2.38 o 
   2   6   6       83.41       89.98      6.39 o 
   3   6   6        3.63        2.44      1.67 o 
   4   6   6        0.90        1.50      1.68 o 
   5   6   6        0.94        1.61      2.24 o 
   6   6   6        2.98        4.43      3.75 o 
   7   6   6       12.72       13.86      3.96 o 
   8   6   6        1.10        0.74      3.76 o 
   9   6   6        0.26        1.21      3.52 o 
  10   6   6        2.03        0.10      2.86 o 
  11   6   6        2.05        4.19      4.39 o 
  12   6   6        0.03       -1.12      4.72 o 
 -10   7   6        1.79        1.98      4.97 o 
  -9   7   6        0.77        2.69      3.33 o 
  -8   7   6        1.41        5.31      4.44 o 
  -7   7   6        0.00       -0.67      2.50 o 
  -6   7   6        0.23       -0.13      2.97 o 
  -5   7   6        8.61       14.31      6.42 o 
  -4   7   6        0.44        2.75      2.02 o 
  -3   7   6       11.53       17.45      2.53 o 
  -2   7   6        8.96       10.02      2.58 o 
  -1   7   6        0.01        2.06      2.22 o 
   0   7   6        1.47        6.22      2.60 o 
   1   7   6       10.63       11.44      2.77 o 
   2   7   6        0.63        4.02      3.46 o 
   3   7   6        5.64        4.16      2.38 o 
   4   7   6        7.10        7.13      4.00 o 
   5   7   6        1.05        1.12      3.09 o 
   6   7   6       13.69       12.98      5.50 o 
   7   7   6        0.23        3.47      2.40 o 
   8   7   6        1.71       -4.88      4.88 o 
   9   7   6        0.01       -8.22     15.47 o 
  -7   8   6        1.37       -6.98      6.98 o 
  -6   8   6        6.61        8.90      4.13 o 
  -5   8   6        0.04        6.07      5.11 o 
  -4   8   6        0.67        0.82      3.73 o 
  -3   8   6        0.13        5.47      2.79 o 
  -2   8   6        0.75        6.19      3.03 o 
  -1   8   6        2.07        6.17      2.81 o 
   0   8   6        0.00        0.79      2.40 o 
   1   8   6        0.00        3.06      2.56 o 
   2   8   6        2.14       -6.60      6.60 o 
   3   8   6        0.26       12.15      9.17 o 
   4   8   6        3.64        6.39      5.84 o 
   5   8   6        0.02        1.92      8.11 o 
   6   8   6        0.41       -7.85     14.26 o 
 -15   0   7        3.34       -2.56     10.76 o 
 -13   0   7       15.35        6.30     10.06 o 
 -11   0   7       38.51       43.79      9.60 o 
  -9   0   7      106.79      129.67     14.87 o 
  -7   0   7      265.38      254.77      6.74 o 
  -5   0   7       97.30      105.89      3.12 o 
  -3   0   7      307.37      310.16      4.52 o 
  -1   0   7      219.37      179.59      2.69 o 
   1   0   7     3253.54     2856.83     17.88 o 
   3   0   7     1043.03     1292.60     16.55 o 
   5   0   7      201.27      190.61      5.09 o 
   7   0   7       65.74       68.42      5.52 o 
   9   0   7       92.76       98.50      5.32 o 
  11   0   7       48.52       51.65      7.31 o 
  13   0   7        0.28       -3.64      5.60 o 
  15   0   7        0.87       -3.34      6.49 o 
 -16   1   7        1.02        4.27      5.28 o 
 -15   1   7        9.22        4.88      7.67 o 
 -14   1   7        2.31        0.36      5.03 o 
 -13   1   7        3.09        6.46      4.75 o 
 -12   1   7        0.08        1.74      5.08 o 
 -11   1   7        0.86       -0.59      3.24 o 
 -10   1   7        0.02       -1.23      3.74 o 
  -9   1   7        8.83        7.37      2.89 o 
  -8   1   7      116.27      139.75      4.20 o 
  -7   1   7       71.80       63.78      3.48 o 
  -6   1   7      200.07      209.31      3.89 o 
  -5   1   7      291.90      263.38      3.64 o 
  -4   1   7       76.94       88.14      3.98 o 
  -3   1   7     2825.19     2736.45     15.00 o 
  -2   1   7      107.22      112.45      1.89 o 
  -1   1   7      115.99      139.16      1.92 o 
   0   1   7      540.84      535.13      4.14 o 
   1   1   7       58.47       53.77      1.39 o 
   2   1   7       11.41       15.88      1.27 o 
   3   1   7       69.71       88.59      2.01 o 
   4   1   7      120.51      120.91      2.49 o 
   5   1   7       14.61       19.74      2.16 o 
   6   1   7        0.19       -0.52      2.06 o 
   7   1   7      115.53      137.66      4.07 o 
   8   1   7        4.79        2.66      2.97 o 
   9   1   7       29.94       37.09      3.67 o 
  10   1   7       21.72       16.03      3.23 o 
  11   1   7        1.78       -2.07      3.64 o 
  12   1   7        0.60       -0.22      3.44 o 
  13   1   7        0.40        1.39      4.78 o 
  14   1   7        5.35        2.24      4.24 o 
  15   1   7        0.96       13.79      8.57 o 
  16   1   7        0.85       -0.88      4.18 o 
 -16   2   7        4.97        5.57      4.49 o 
 -15   2   7        1.60        3.00      4.20 o 
 -14   2   7        4.42        3.65      4.34 o 
 -13   2   7        0.42       -3.44      3.71 o 
 -12   2   7        6.67        1.04      3.19 o 
 -11   2   7       14.44        8.82      3.22 o 
 -10   2   7        2.60        3.11      4.08 o 
  -9   2   7        0.48        1.10      4.05 o 
  -8   2   7        2.63       -1.23      2.64 o 
  -7   2   7       66.77       62.51      3.92 o 
  -6   2   7       85.28       87.85      3.14 o 
  -5   2   7      284.17      267.72      4.06 o 
  -4   2   7       24.57       31.86      2.03 o 
  -3   2   7      234.85      247.46      3.14 o 
  -2   2   7      102.38      101.85      1.74 o 
  -1   2   7      760.49      748.03      5.04 o 
   0   2   7        0.01        3.34      1.47 o 
   1   2   7      715.39      744.37      5.98 o 
   2   2   7        9.59        9.80      1.49 o 
   3   2   7        0.83        1.51      0.63 o 
   4   2   7       76.05       67.61      1.37 o 
   5   2   7       30.36       41.62      2.03 o 
   6   2   7       31.85       33.06      2.43 o 
   7   2   7        2.77        4.03      2.54 o 
   8   2   7       50.16       49.55      3.97 o 
   9   2   7        0.09        0.84      2.31 o 
  10   2   7       27.10       22.79      2.97 o 
  11   2   7        9.34       10.73      3.12 o 
  12   2   7        5.13       11.08      4.16 o 
  13   2   7        0.06        7.11      5.14 o 
  14   2   7        5.24        9.29      5.17 o 
  15   2   7        3.29        4.51      4.04 o 
 -15   3   7        0.13        0.98      4.05 o 
 -14   3   7        0.12       -0.31      3.63 o 
 -13   3   7       11.97        5.07      3.85 o 
 -12   3   7        4.61        1.48      3.38 o 
 -11   3   7        8.80        4.27      4.02 o 
 -10   3   7       70.54       97.20      7.30 o 
  -9   3   7       77.34       87.43      6.29 o 
  -8   3   7       25.36       30.83      3.95 o 
  -7   3   7       80.79       93.06      3.50 o 
  -6   3   7       31.28       28.02      2.63 o 
  -5   3   7       48.75       52.27      3.22 o 
  -4   3   7       35.61       43.50      2.05 o 
  -3   3   7      194.84      238.81      3.08 o 
  -2   3   7       30.43       33.82      1.91 o 
  -1   3   7       30.38       33.43      1.52 o 
   0   3   7      167.36      140.69      4.92 o 
   1   3   7        8.03        7.10      2.61 o 
   2   3   7      268.65      207.25      5.80 o 
   3   3   7        0.23       -1.71      3.05 o 
   4   3   7      132.91      114.72      1.58 o 
   5   3   7        2.57        1.50      1.35 o 
   6   3   7       10.93       14.46      2.24 o 
   7   3   7        0.00       -1.53      2.55 o 
   8   3   7        1.85        3.91      2.33 o 
   9   3   7        5.51        1.87      3.40 o 
  10   3   7       19.03       32.72      4.36 o 
  11   3   7       20.70       29.44      6.55 o 
  12   3   7        3.32        7.67      4.41 o 
  13   3   7        3.28        3.40      4.76 o 
  14   3   7        1.58       -3.37      3.70 o 
  15   3   7        1.37        3.87      3.79 o 
 -14   4   7        4.98        9.22      4.85 o 
 -13   4   7        0.82        2.68      5.29 o 
 -12   4   7        9.67        8.00      4.93 o 
 -11   4   7        1.70       -3.04      3.29 o 
 -10   4   7       28.58       27.02      4.06 o 
  -9   4   7       25.51       25.71      4.57 o 
  -8   4   7      147.62      121.01      3.73 o 
  -7   4   7       72.12       80.64      4.49 o 
  -6   4   7      171.44      198.88      4.30 o 
  -5   4   7      240.47      222.11      5.37 o 
  -4   4   7      228.66      228.90      3.85 o 
  -3   4   7       22.04       18.08      2.25 o 
  -2   4   7       43.25       48.23      2.25 o 
  -1   4   7        5.42        5.31      1.09 o 
   0   4   7        0.10        0.63      0.86 o 
   1   4   7       30.88       44.58      5.48 o 
   2   4   7        6.00        6.65      4.94 o 
   3   4   7        0.35        1.22      0.71 o 
   4   4   7      158.64      147.16      7.24 o 
   5   4   7        3.27        2.61      2.32 o 
   6   4   7       11.22        9.72      1.20 o 
   7   4   7       24.21       30.85      4.00 o 
   8   4   7        6.51        7.12      2.73 o 
   9   4   7        7.26        2.46      2.58 o 
  10   4   7        3.22        5.21      3.06 o 
  11   4   7        2.75        5.16      3.63 o 
  12   4   7        0.87       11.39      3.61 o 
  13   4   7        0.43        6.80      3.22 o 
  14   4   7        0.03        5.72      6.56 o 
 -13   5   7        0.01        1.35      3.72 o 
 -12   5   7        3.23        8.47      4.18 o 
 -11   5   7        0.32       -1.94      3.66 o 
 -10   5   7        6.78        2.66      3.76 o 
  -9   5   7        0.02        2.90      3.64 o 
  -8   5   7        0.91        0.70      3.00 o 
  -7   5   7       32.69       49.32      4.68 o 
  -6   5   7       24.44       26.44      3.31 o 
  -5   5   7       97.13      106.49      4.93 o 
  -4   5   7      190.14      178.72      4.22 o 
  -3   5   7      105.08      117.07      4.60 o 
  -2   5   7       75.68       74.97      3.44 o 
  -1   5   7        3.77        5.36      1.35 o 
   0   5   7      110.37       99.87      5.15 o 
   1   5   7       23.07       26.86      1.90 o 
   2   5   7       41.64       40.89      2.94 o 
   3   5   7       17.53       19.91      1.85 o 
   4   5   7        3.79        1.60      1.44 o 
   5   5   7        3.69       -0.68      1.26 o 
   6   5   7        4.47        4.91      2.84 o 
   7   5   7       52.48       47.83      4.67 o 
   8   5   7        5.02        4.30      1.39 o 
   9   5   7        0.02        1.84      2.04 o 
  10   5   7        0.61        4.36      2.08 o 
  11   5   7        1.30        4.36      2.42 o 
  12   5   7        0.07       -2.12      5.86 o 
  13   5   7        0.44        5.78      5.66 o 
 -12   6   7        0.45        2.97      6.09 o 
 -11   6   7        0.18        5.05      4.85 o 
 -10   6   7        1.36       -1.02      3.54 o 
  -9   6   7        1.19        7.83      3.58 o 
  -8   6   7        4.93        1.19      3.39 o 
  -7   6   7       12.14       10.64      3.07 o 
  -6   6   7        3.19        5.36      3.25 o 
  -5   6   7        0.18        0.39      2.27 o 
  -4   6   7       18.33       23.18      3.34 o 
  -3   6   7       33.74       34.35      2.98 o 
  -2   6   7        6.77        4.29      1.46 o 
  -1   6   7       85.18       87.21      6.06 o 
   0   6   7       56.61       58.33      2.92 o 
   1   6   7        1.98        6.28      2.04 o 
   2   6   7        1.15        1.41      1.56 o 
   3   6   7       23.33       21.69      2.00 o 
   4   6   7        2.22        2.67      1.48 o 
   5   6   7        4.43        3.75      2.08 o 
   6   6   7        1.15        2.44      2.18 o 
   7   6   7        0.00        0.52      3.08 o 
   8   6   7        0.84        1.63      3.83 o 
   9   6   7        0.12        1.28      4.58 o 
  10   6   7        1.79       -1.07      3.55 o 
  11   6   7        3.09        0.15      5.72 o 
  -9   7   7        7.97       20.95      5.02 o 
  -8   7   7        2.23        7.42      4.57 o 
  -7   7   7        1.08       -1.83      4.15 o 
  -6   7   7        0.17        3.44      3.12 o 
  -5   7   7       14.66       13.03      7.25 o 
  -4   7   7       18.45       17.05      2.45 o 
  -3   7   7        2.40        3.60      2.60 o 
  -2   7   7        3.81        7.51      1.89 o 
  -1   7   7        5.06        5.33      2.55 o 
   0   7   7        7.29        5.88      2.63 o 
   1   7   7       16.45       11.35      2.78 o 
   2   7   7        2.86        2.62      2.39 o 
   3   7   7        9.59        9.55      2.22 o 
   4   7   7        5.73        2.86      2.28 o 
   5   7   7        0.24        0.90      5.42 o 
   6   7   7        0.75        4.75      9.32 o 
   7   7   7        0.62        4.33      5.25 o 
   8   7   7        0.12       -9.64     15.35 o 
   9   7   7        1.37       -2.24      9.73 o 
  -6   8   7        2.80        3.57      3.39 o 
  -5   8   7        0.66        1.72      5.32 o 
  -4   8   7        0.61       -2.27      3.08 o 
  -3   8   7        0.00       -1.91      2.52 o 
  -2   8   7        0.22       -0.75      6.03 o 
  -1   8   7        5.66        7.55      5.64 o 
   0   8   7        3.37        7.28      5.76 o 
   1   8   7        2.05       12.49      4.79 o 
   2   8   7        0.02       -0.12     12.99 o 
   3   8   7        0.09        3.96      6.54 o 
   4   8   7        4.57        2.23      5.83 o 
   5   8   7        3.88       13.63     14.60 o 
   6   8   7        0.85      -12.19     15.51 o 
 -16   0   8        2.15       -3.33      9.04 o 
 -14   0   8        0.13       -5.88      6.66 o 
 -12   0   8        3.44        1.86      5.49 o 
 -10   0   8       10.85        5.24      5.81 o 
  -8   0   8        5.31       -1.92      6.79 o 
  -6   0   8       13.45       26.21      3.13 o 
  -4   0   8      131.70      140.19      3.37 o 
  -2   0   8        3.37        2.01      1.42 o 
   0   0   8       50.56       51.41      2.61 o 
   2   0   8      207.89      162.54      8.26 o 
   4   0   8      503.28      593.88      6.49 o 
   6   0   8      504.31      561.87      9.15 o 
   8   0   8       75.83       69.20      4.59 o 
  10   0   8       46.77       60.86      5.58 o 
  12   0   8        3.55        2.25      3.93 o 
  14   0   8        1.40        6.73      4.77 o 
  16   0   8        0.15        4.62      7.60 o 
 -16   1   8        0.06        0.49      3.90 o 
 -15   1   8        0.45        6.93      5.51 o 
 -14   1   8        0.22       -4.79      4.94 o 
 -13   1   8        2.36        7.05      5.49 o 
 -12   1   8        3.45        1.17      3.19 o 
 -11   1   8        2.08        3.47      3.28 o 
 -10   1   8        1.99        2.64      3.36 o 
  -9   1   8        2.85        5.20      3.04 o 
  -8   1   8       30.99       38.60      3.67 o 
  -7   1   8        3.63        3.32      2.41 o 
  -6   1   8        0.39       -1.05      2.50 o 
  -5   1   8        0.57        3.73      1.64 o 
  -4   1   8       62.35       55.85      2.28 o 
  -3   1   8      453.69      390.33      3.23 o 
  -2   1   8      429.36      455.14      3.52 o 
  -1   1   8       85.33      114.35      2.12 o 
   0   1   8       41.47       47.77      1.38 o 
   1   1   8       26.78       27.49      0.96 o 
   2   1   8      415.78      381.97      3.79 o 
   3   1   8      290.47      308.73      3.66 o 
   4   1   8      338.05      367.36      5.07 o 
   5   1   8       13.64       16.56      2.14 o 
   6   1   8       49.31       40.40      2.76 o 
   7   1   8      284.53      305.01      4.80 o 
   8   1   8        2.98        1.96      2.48 o 
   9   1   8       19.49       38.99      5.52 o 
  10   1   8        0.51        1.23      2.87 o 
  11   1   8       11.28       11.97      3.34 o 
  12   1   8        1.18        0.97      2.73 o 
  13   1   8        0.43        6.95      3.38 o 
  14   1   8        9.73        9.58      4.46 o 
  15   1   8        1.28        3.57      4.29 o 
 -15   2   8        0.33        1.43      3.65 o 
 -14   2   8        0.09       -0.67      3.94 o 
 -13   2   8        0.00       -1.18      3.96 o 
 -12   2   8        0.00        0.85      4.13 o 
 -11   2   8        0.02       -4.06      4.82 o 
 -10   2   8        3.23        2.98      3.24 o 
  -9   2   8        2.19        0.65      2.59 o 
  -8   2   8        0.05       -2.59      3.19 o 
  -7   2   8       49.55       46.09      3.43 o 
  -6   2   8       99.86       98.45      3.65 o 
  -5   2   8        0.61        0.45      1.82 o 
  -4   2   8      273.23      304.00      4.07 o 
  -3   2   8       62.81       70.69      2.13 o 
  -2   2   8       74.83       79.49      2.34 o 
  -1   2   8       67.39       51.48      1.22 o 
   0   2   8        0.43       -0.42      1.27 o 
   1   2   8        9.00       12.38      1.59 o 
   2   2   8      300.72      292.20      4.74 o 
   3   2   8       22.43       20.17      2.34 o 
   4   2   8       19.35       20.20      1.23 o 
   5   2   8        9.08       12.77      1.45 o 
   6   2   8        1.99        1.65      2.02 o 
   7   2   8       14.41       16.94      1.84 o 
   8   2   8        1.13        3.39      2.45 o 
   9   2   8        6.80        4.89      2.80 o 
  10   2   8        7.45        6.43      3.55 o 
  11   2   8       53.70       70.24      5.72 o 
  12   2   8        0.05        0.56      3.01 o 
  13   2   8        0.16        3.22      3.75 o 
  14   2   8        0.01        5.29      4.23 o 
  15   2   8        0.01        3.45      4.20 o 
 -15   3   8        0.03        0.02      4.51 o 
 -14   3   8        0.19        4.51      4.40 o 
 -13   3   8        0.01        3.93      4.12 o 
 -12   3   8        2.65        6.14      4.23 o 
 -11   3   8        1.50        2.20      3.69 o 
 -10   3   8       34.67       44.18      4.03 o 
  -9   3   8       17.58       19.85      3.76 o 
  -8   3   8       30.51       28.33      3.02 o 
  -7   3   8        3.52        3.53      2.91 o 
  -6   3   8        2.29        2.13      2.21 o 
  -5   3   8       50.10       51.68      2.26 o 
  -4   3   8       19.85       27.68      2.02 o 
  -3   3   8       26.64       20.42      1.31 o 
  -2   3   8       27.82       31.59      1.41 o 
  -1   3   8      182.90      201.85      2.06 o 
   0   3   8        2.00        1.92      1.01 o 
   1   3   8        2.46        5.84      2.59 o 
   2   3   8       85.91       89.14      7.95 o 
   3   3   8        0.78        0.23      2.49 o 
   4   3   8        4.26        3.64      1.42 o 
   5   3   8       19.87       12.32      1.12 o 
   6   3   8      115.90      117.77      3.01 o 
   7   3   8      114.20      115.08      3.31 o 
   8   3   8        9.53       10.40      2.39 o 
   9   3   8       17.48       19.47      3.10 o 
  10   3   8       12.40       10.65      3.62 o 
  11   3   8        1.41        1.62      3.58 o 
  12   3   8        5.26        3.00      3.69 o 
  13   3   8        0.00        3.12      4.18 o 
  14   3   8        5.05        6.78      3.52 o 
 -14   4   8        3.10        2.16      5.25 o 
 -13   4   8        0.22        1.13      4.17 o 
 -12   4   8        3.70        3.00      3.63 o 
 -11   4   8        0.75        0.31      3.36 o 
 -10   4   8        5.14        1.49      4.02 o 
  -9   4   8       14.47       17.26      3.32 o 
  -8   4   8        0.71       -2.01      3.16 o 
  -7   4   8        0.74        1.26      2.29 o 
  -6   4   8       33.75       27.82      3.61 o 
  -5   4   8       20.19       17.86      2.96 o 
  -4   4   8        0.09       -0.38      1.87 o 
  -3   4   8       69.70       80.52      3.80 o 
  -2   4   8        6.08        6.72      1.24 o 
  -1   4   8        1.67        2.48      1.07 o 
   0   4   8       56.50       52.61      3.35 o 
   1   4   8       64.55       68.47      7.62 o 
   2   4   8       63.08       53.24      5.01 o 
   3   4   8      158.31      150.53      6.42 o 
   4   4   8       13.60       13.77      4.71 o 
   5   4   8       18.90       17.54      2.89 o 
   6   4   8       10.03        8.45      1.19 o 
   7   4   8       24.93       32.11      3.01 o 
   8   4   8        0.08        1.84      2.13 o 
   9   4   8        3.15        4.05      2.24 o 
  10   4   8        1.53        6.60      9.03 o 
  11   4   8        1.22        5.12      3.54 o 
  12   4   8        0.13        4.95      3.91 o 
  13   4   8        0.25       -0.06      3.16 o 
  14   4   8        0.09        6.40      4.00 o 
 -13   5   8        0.00        2.91      3.78 o 
 -12   5   8        0.01        4.25      3.54 o 
 -11   5   8        0.02       -0.63      3.47 o 
 -10   5   8        0.36        0.91      3.54 o 
  -9   5   8        0.35       -1.35      3.06 o 
  -8   5   8        0.23       -1.04      2.31 o 
  -7   5   8       21.26       17.57      3.46 o 
  -6   5   8        0.03        0.79      2.65 o 
  -5   5   8       16.01       12.69      3.37 o 
  -4   5   8       76.42       88.10      3.18 o 
  -3   5   8        7.64        3.82      1.77 o 
  -2   5   8        7.81       10.32      1.46 o 
  -1   5   8      191.96      191.40     10.09 o 
   0   5   8        9.31       12.99      1.16 o 
   1   5   8       17.92       23.76      4.99 o 
   2   5   8        1.87        4.01      4.56 o 
   3   5   8       21.34       24.24      5.16 o 
   4   5   8        3.34        0.86      3.55 o 
   5   5   8       15.44       14.52      1.25 o 
   6   5   8        1.51       -0.50      2.20 o 
   7   5   8        0.29       -1.10      3.56 o 
   8   5   8        3.88       -0.22      2.23 o 
   9   5   8        3.20        6.00      2.98 o 
  10   5   8        0.86        6.73      5.16 o 
  11   5   8        0.52       -0.49      3.37 o 
  12   5   8        0.01        0.99      3.01 o 
 -11   6   8        4.63        2.12      3.45 o 
 -10   6   8        3.11        0.76      3.33 o 
  -9   6   8        2.27        3.08      3.99 o 
  -8   6   8        0.21        5.41      4.15 o 
  -7   6   8       16.12       11.21      4.15 o 
  -6   6   8        1.17        6.05      3.53 o 
  -5   6   8        8.30        5.29      2.99 o 
  -4   6   8        7.45       15.76      2.64 o 
  -3   6   8        6.74        8.46      3.20 o 
  -2   6   8       13.07       14.02      3.07 o 
  -1   6   8        8.95        8.13      2.15 o 
   0   6   8       21.10       20.49      4.39 o 
   1   6   8       10.81        8.52      3.52 o 
   2   6   8       21.49       13.41      3.57 o 
   3   6   8        9.92       10.68      4.52 o 
   4   6   8       19.80       34.42     16.95 o 
   5   6   8        4.96        2.32      1.52 o 
   6   6   8        0.19        0.41      1.51 o 
   7   6   8        0.21        0.23      1.45 o 
   8   6   8        0.00       -4.53      8.18 o 
   9   6   8        2.18       12.38     14.17 o 
  10   6   8        0.59        1.25      5.48 o 
  11   6   8        0.62        8.66      7.84 o 
  -9   7   8        0.52       -4.49      4.49 o 
  -8   7   8        2.83        0.28      5.34 o 
  -7   7   8       11.50        9.86      3.32 o 
  -6   7   8        0.00       -4.38      5.04 o 
  -5   7   8        1.84        6.22      6.06 o 
  -4   7   8        0.37        4.83      2.88 o 
  -3   7   8        0.47       -0.56      3.48 o 
  -2   7   8        2.14        3.44      2.37 o 
  -1   7   8        0.04        1.91      1.81 o 
   0   7   8        7.00        6.78      2.28 o 
   1   7   8        0.23        7.39      9.51 o 
   2   7   8        3.60        0.14      3.91 o 
   3   7   8        9.40        5.08      6.33 o 
   4   7   8        6.81        2.06      7.49 o 
   5   7   8        0.19       -6.47      6.47 o 
   6   7   8        4.00       -2.22     13.90 o 
   7   7   8        2.62      -13.26     14.87 o 
   8   7   8        3.33       10.24     15.75 o 
  -5   8   8        2.00       24.51      8.76 o 
  -4   8   8        1.15       -1.40      3.76 o 
  -3   8   8        0.40        5.49      4.63 o 
  -2   8   8        0.13        1.91      5.05 o 
  -1   8   8        2.35        9.38      5.79 o 
   0   8   8        1.43       -5.48      5.93 o 
   1   8   8        0.60       -5.75      5.75 o 
   2   8   8        3.07        5.12      6.93 o 
   3   8   8        0.08        1.26      5.53 o 
   4   8   8        1.67        7.43      6.25 o 
   5   8   8        0.68       -3.61     14.38 o 
 -15   0   9        0.14      -13.35     15.50 o 
 -13   0   9       11.93       16.25     17.07 o 
 -11   0   9        0.11        1.55      6.24 o 
  -9   0   9       32.88       35.70      3.91 o 
  -7   0   9       60.93       52.71      5.50 o 
  -5   0   9       20.84       16.38      2.62 o 
  -3   0   9       68.14       67.25      3.00 o 
  -1   0   9       29.35       34.28      2.07 o 
   1   0   9     1353.32     1525.71     11.07 o 
   3   0   9      426.50      495.62      6.38 o 
   5   0   9      123.09      109.00      3.69 o 
   7   0   9        0.03       -1.27      2.40 o 
   9   0   9       26.00       29.48      8.53 o 
  11   0   9        5.35        0.08      3.29 o 
  13   0   9        0.54        6.57      4.96 o 
  15   0   9        9.78        9.01      6.08 o 
 -15   1   9        3.64       -0.52      4.42 o 
 -14   1   9        1.01        1.80      4.42 o 
 -13   1   9        0.91       -1.59      4.47 o 
 -12   1   9       14.79        9.13      4.16 o 
 -11   1   9        7.48        9.43      3.97 o 
 -10   1   9        1.46        2.23      3.33 o 
  -9   1   9        0.53       -0.86      3.19 o 
  -8   1   9        0.09        2.02      2.72 o 
  -7   1   9        2.09        3.79      2.30 o 
  -6   1   9       13.29       15.16      2.15 o 
  -5   1   9        3.82        3.68      2.23 o 
  -4   1   9       50.76       48.20      2.23 o 
  -3   1   9       12.27       13.32      1.40 o 
  -2   1   9      150.90      152.15      2.39 o 
  -1   1   9      373.37      433.18      4.28 o 
   0   1   9        3.62        3.43      1.29 o 
   1   1   9      295.58      310.88      3.15 o 
   2   1   9        9.10        7.40      1.20 o 
   3   1   9       55.71       59.51      2.32 o 
   4   1   9      258.81      287.11      4.79 o 
   5   1   9      112.81      139.20      2.85 o 
   6   1   9       21.80       22.05      1.93 o 
   7   1   9       91.49      111.36      3.02 o 
   8   1   9        0.36        0.54      1.97 o 
   9   1   9        9.14       15.81      3.00 o 
  10   1   9        0.61        3.21      3.33 o 
  11   1   9        2.77        4.61      2.73 o 
  12   1   9       12.91        9.54      3.41 o 
  13   1   9       10.24       12.21      4.47 o 
  14   1   9        5.11        5.88      4.37 o 
  15   1   9        2.60        8.91      7.61 o 
 -15   2   9        1.93        0.41      4.89 o 
 -14   2   9       14.66        6.06      4.85 o 
 -13   2   9        2.52       -0.37      3.13 o 
 -12   2   9        3.45        0.30      3.39 o 
 -11   2   9        2.89        2.67      3.44 o 
 -10   2   9        0.39        2.18      3.25 o 
  -9   2   9       35.05       39.87      4.66 o 
  -8   2   9       23.46       32.71      3.50 o 
  -7   2   9       33.83       47.54      5.14 o 
  -6   2   9       22.63       20.78      2.50 o 
  -5   2   9       51.85       52.69      2.27 o 
  -4   2   9       77.42       91.82      2.54 o 
  -3   2   9        0.90        0.82      1.22 o 
  -2   2   9        0.27        1.46      1.28 o 
  -1   2   9       33.60       36.73      1.64 o 
   0   2   9        3.24        2.71      1.79 o 
   1   2   9       39.73       34.88      2.92 o 
   2   2   9       35.09       33.77      2.52 o 
   3   2   9        1.02       -0.88      0.90 o 
   4   2   9       18.36       13.31      1.61 o 
   5   2   9        3.85        7.33      1.43 o 
   6   2   9       56.26       59.31      2.56 o 
   7   2   9        1.56        0.71      2.11 o 
   8   2   9      112.73      128.27      3.39 o 
   9   2   9       20.09       32.39      4.37 o 
  10   2   9       98.38       99.53      5.00 o 
  11   2   9        0.80        2.36      3.42 o 
  12   2   9        0.37        2.19      2.99 o 
  13   2   9        0.84        1.15      3.56 o 
  14   2   9        2.49        6.54      5.24 o 
  15   2   9        0.37       11.33      4.83 o 
 -14   3   9        2.75        1.61      3.64 o 
 -13   3   9        3.05        3.00      4.21 o 
 -12   3   9        7.47        8.90      4.20 o 
 -11   3   9       43.71       40.20     11.19 o 
 -10   3   9        0.74        0.12      2.89 o 
  -9   3   9        5.91        7.58      2.73 o 
  -8   3   9       32.75       42.49      4.89 o 
  -7   3   9        8.00        7.03      2.27 o 
  -6   3   9       24.36       39.93      2.99 o 
  -5   3   9        4.18        3.51      2.62 o 
  -4   3   9        0.13        1.06      1.22 o 
  -3   3   9        4.27        5.39      1.23 o 
  -2   3   9       45.69       40.78      1.72 o 
  -1   3   9        6.01       10.42      1.95 o 
   0   3   9       26.29       26.79      2.18 o 
   1   3   9       14.51       12.68      2.57 o 
   2   3   9        1.67       -1.47      2.77 o 
   3   3   9        0.25       -0.95      1.85 o 
   4   3   9       81.09       56.95      2.90 o 
   5   3   9        3.52        3.63      0.81 o 
   6   3   9       25.89       21.91      1.55 o 
   7   3   9       38.44       41.60      2.44 o 
   8   3   9        0.74        0.64      1.44 o 
   9   3   9        2.72        6.36      2.90 o 
  10   3   9        4.16        6.70      2.99 o 
  11   3   9        2.20        5.26      4.55 o 
  12   3   9        3.73       -2.68      4.97 o 
  13   3   9        0.24        0.73      4.96 o 
  14   3   9        0.72        5.76      4.63 o 
 -14   4   9        0.85       -2.69      4.08 o 
 -13   4   9        2.23        5.79      3.80 o 
 -12   4   9        0.09       -0.59      3.71 o 
 -11   4   9        0.58        2.64      3.82 o 
 -10   4   9        1.74        0.88      2.86 o 
  -9   4   9        9.71       10.76      3.39 o 
  -8   4   9        0.01        1.87      2.78 o 
  -7   4   9       18.39       14.12      2.58 o 
  -6   4   9       41.35       44.42      2.85 o 
  -5   4   9       16.60       15.27      2.13 o 
  -4   4   9       34.04       41.52      2.73 o 
  -3   4   9       32.85       29.14      1.85 o 
  -2   4   9       50.52       51.64      4.66 o 
  -1   4   9        3.30        2.36      1.10 o 
   0   4   9       60.18       70.42      5.30 o 
   1   4   9       58.91       59.99      6.89 o 
   2   4   9       66.92       63.23      7.02 o 
   3   4   9       19.52       14.54      6.36 o 
   4   4   9        0.01        1.67      5.57 o 
   5   4   9        0.11       -4.58      4.58 o 
   6   4   9       14.12        8.47      2.04 o 
   7   4   9        1.75        0.66      1.11 o 
   8   4   9        5.63        7.37      2.36 o 
   9   4   9        0.00       -2.73      2.73 o 
  10   4   9        3.43        6.78      2.90 o 
  11   4   9        0.00        0.10      3.38 o 
  12   4   9        0.01        8.06      3.26 o 
  13   4   9        0.00       -3.89      3.89 o 
 -12   5   9        0.37        5.26      3.84 o 
 -11   5   9        0.95        4.28      3.21 o 
 -10   5   9        2.26        0.16      3.40 o 
  -9   5   9        0.24        0.22      3.60 o 
  -8   5   9        0.00        0.02      2.26 o 
  -7   5   9        5.71        3.96      3.03 o 
  -6   5   9        9.08       10.45      3.13 o 
  -5   5   9        3.10        3.99      2.40 o 
  -4   5   9       81.65       95.88      5.20 o 
  -3   5   9       12.28        4.39      1.62 o 
  -2   5   9        3.51        2.12      1.40 o 
  -1   5   9       85.61      106.59      5.06 o 
   0   5   9        4.46        5.38      4.64 o 
   1   5   9       14.28       19.61      4.99 o 
   2   5   9        0.91       -0.49      2.85 o 
   3   5   9        1.42        3.09      3.79 o 
   4   5   9        3.54        9.54      4.90 o 
   5   5   9        3.94        0.39      6.17 o 
   6   5   9        4.96        6.95      5.49 o 
   7   5   9        0.90       -3.25      5.05 o 
   8   5   9        1.00        4.17      3.68 o 
   9   5   9        0.10        1.22      2.23 o 
  10   5   9        1.31       22.21      4.94 o 
  11   5   9        0.41        7.32      5.39 o 
  12   5   9        0.13      -11.08     11.08 o 
 -11   6   9        0.77        6.25      3.57 o 
 -10   6   9        0.67       -0.19      4.00 o 
  -9   6   9        3.33        9.24      7.46 o 
  -8   6   9        4.76        3.33      4.08 o 
  -7   6   9        5.04        8.90      3.38 o 
  -6   6   9        0.18        1.26      2.79 o 
  -5   6   9       14.37       16.49      2.58 o 
  -4   6   9        9.84       11.76      4.96 o 
  -3   6   9        0.02       -2.30      2.30 o 
  -2   6   9        4.04        4.05      1.95 o 
  -1   6   9        4.60        2.75      1.35 o 
   0   6   9        6.44        6.42      4.35 o 
   1   6   9       24.12       31.36      5.01 o 
   2   6   9        3.06        9.27      4.99 o 
   3   6   9        7.84        9.57      5.73 o 
   4   6   9        0.17        0.03      3.82 o 
   5   6   9        0.59        5.79      4.70 o 
   6   6   9        0.04        5.14      7.89 o 
   7   6   9        1.11        0.34      7.23 o 
   8   6   9        1.11       -1.12      6.19 o 
   9   6   9        0.05        5.75      6.09 o 
  10   6   9        0.80        4.74      7.45 o 
  -8   7   9        2.10        7.42      5.29 o 
  -7   7   9        1.24        5.17      2.78 o 
  -6   7   9        4.85        9.17      4.47 o 
  -5   7   9        0.03        6.47      5.09 o 
  -4   7   9        2.39        3.58      2.42 o 
  -3   7   9        6.90       13.99      2.92 o 
  -2   7   9        1.08        7.18      4.50 o 
  -1   7   9        0.35        6.62      5.77 o 
   0   7   9        1.25       10.67      9.50 o 
   1   7   9        1.96       -2.40      6.92 o 
   2   7   9        2.85        6.76      5.33 o 
   3   7   9        0.01        1.16      6.19 o 
   4   7   9        0.31        2.92      5.87 o 
   5   7   9        0.57        2.79      5.10 o 
   6   7   9        0.11       -9.35      9.35 o 
   7   7   9        5.84       24.33     16.18 o 
   8   7   9        0.06      -10.41     10.41 o 
  -4   8   9        0.94        2.16      8.16 o 
  -3   8   9        2.41        7.85      5.03 o 
  -2   8   9        0.95        3.39      5.63 o 
  -1   8   9        1.17       -0.80      5.48 o 
   0   8   9        0.12       -4.17      6.03 o 
   1   8   9        0.85       15.42     10.98 o 
   2   8   9        0.03        1.02      9.68 o 
   3   8   9        2.19       23.68     11.01 o 
   4   8   9        0.15       25.30     15.63 o 
 -14   0  10        0.00        0.39      4.27 o 
 -12   0  10       36.58       24.94      7.74 o 
 -10   0  10       18.27       14.62      4.33 o 
  -8   0  10       16.04       29.90      5.21 o 
  -6   0  10       47.18       50.59      3.53 o 
  -4   0  10       73.07       80.04      3.62 o 
  -2   0  10        0.14        1.00      1.51 o 
   0   0  10      507.85      469.37      5.58 o 
   2   0  10      209.11      232.69      3.83 o 
   4   0  10        3.22       -1.10      3.07 o 
   6   0  10       15.09       19.89      2.67 o 
   8   0  10       26.09       24.63      4.87 o 
  10   0  10        6.71        9.50      5.55 o 
  12   0  10        6.43        4.21      4.39 o 
  14   0  10        0.54       -6.23      6.23 o 
 -15   1  10        3.93        4.05      4.23 o 
 -14   1  10        1.58        2.11      4.70 o 
 -13   1  10        0.55        1.84      4.43 o 
 -12   1  10        0.11        1.55      3.60 o 
 -11   1  10       14.14       11.07      4.73 o 
 -10   1  10       30.44       44.68      7.28 o 
  -9   1  10        0.64        2.22      2.50 o 
  -8   1  10       70.90       94.94      4.02 o 
  -7   1  10        8.48       10.79      2.30 o 
  -6   1  10        7.08        6.06      2.21 o 
  -5   1  10       19.64       21.42      2.46 o 
  -4   1  10       36.21       39.88      2.57 o 
  -3   1  10      383.98      396.52      4.27 o 
  -2   1  10       43.79       41.25      1.86 o 
  -1   1  10      227.09      206.87      2.76 o 
   0   1  10      100.91      104.27      1.99 o 
   1   1  10        0.04        0.69      0.84 o 
   2   1  10      173.92      158.34      2.48 o 
   3   1  10        5.17        5.92      1.54 o 
   4   1  10       34.79       43.63      1.86 o 
   5   1  10        0.00       -0.13      1.45 o 
   6   1  10        1.10        1.29      2.02 o 
   7   1  10        0.14       -0.16      2.20 o 
   8   1  10        3.77        2.56      2.33 o 
   9   1  10       18.48       23.62      2.69 o 
  10   1  10        1.67       -2.16      3.06 o 
  11   1  10       12.80       10.05      2.90 o 
  12   1  10        7.79        9.58      3.63 o 
  13   1  10        6.90        4.29      3.30 o 
  14   1  10        5.04        3.42      4.05 o 
  15   1  10        0.06        6.19      3.91 o 
 -15   2  10        4.87       11.01      5.22 o 
 -14   2  10        0.12        1.35      3.90 o 
 -13   2  10        1.47        2.14      4.10 o 
 -12   2  10        2.95        5.67      4.58 o 
 -11   2  10        1.52       -3.08      3.51 o 
 -10   2  10        0.02       -1.10      2.85 o 
  -9   2  10        1.53        3.10      3.14 o 
  -8   2  10        9.78        5.70      3.25 o 
  -7   2  10      139.39      161.51      4.21 o 
  -6   2  10        2.17        4.33      1.92 o 
  -5   2  10        4.85        0.91      2.25 o 
  -4   2  10       80.08       80.93      3.70 o 
  -3   2  10        8.53        6.77      1.50 o 
  -2   2  10      188.87      187.80      2.84 o 
  -1   2  10        0.89        1.11      1.46 o 
   0   2  10      101.21       93.57      3.38 o 
   1   2  10      225.05      223.89      3.34 o 
   2   2  10        9.18        8.62      2.32 o 
   3   2  10        3.19        6.37      2.08 o 
   4   2  10        0.41        1.81      1.38 o 
   5   2  10        0.00       -0.82      1.06 o 
   6   2  10        7.66        8.15      1.31 o 
   7   2  10      100.23      100.47      2.97 o 
   8   2  10       31.16       26.81      3.11 o 
   9   2  10        3.34        3.77      2.18 o 
  10   2  10        8.90       12.01      3.40 o 
  11   2  10        1.46        8.80      3.99 o 
  12   2  10        0.03        8.02      3.37 o 
  13   2  10        0.35       -0.52      2.99 o 
  14   2  10        0.14        5.95      4.28 o 
 -14   3  10        1.25        3.09      4.83 o 
 -13   3  10        1.93        4.02      5.48 o 
 -12   3  10        5.03        4.09      3.99 o 
 -11   3  10        0.00       -0.50      2.99 o 
 -10   3  10       42.12       41.99      6.59 o 
  -9   3  10        2.86        7.46      3.11 o 
  -8   3  10       33.29       42.81      3.28 o 
  -7   3  10        0.30       -0.23      2.84 o 
  -6   3  10        2.27        2.44      1.73 o 
  -5   3  10       12.06       12.41      1.63 o 
  -4   3  10       19.73       16.65      1.76 o 
  -3   3  10        0.13        2.24      1.67 o 
  -2   3  10        2.34        0.92      1.06 o 
  -1   3  10       74.68       80.22      4.96 o 
   0   3  10        7.71        5.82      1.72 o 
   1   3  10        0.37        0.24      3.30 o 
   2   3  10      153.27      176.84      7.59 o 
   3   3  10       28.48       24.42      1.75 o 
   4   3  10      498.76      544.95     24.78 o 
   5   3  10       15.13       15.17      2.83 o 
   6   3  10      149.33      152.45      7.24 o 
   7   3  10        0.30        0.71      1.18 o 
   8   3  10        0.22        1.41      1.40 o 
   9   3  10        0.07        1.79      2.43 o 
  10   3  10        0.80       -1.90      2.19 o 
  11   3  10        1.10        6.85      3.64 o 
  12   3  10        0.78        5.40      3.44 o 
  13   3  10        0.01        6.90      3.79 o 
  14   3  10        0.85        7.62      5.12 o 
 -13   4  10        3.59        4.47      4.58 o 
 -12   4  10        1.66       -1.84      4.38 o 
 -11   4  10       12.14        7.45      3.63 o 
 -10   4  10        1.65        0.05      2.56 o 
  -9   4  10        1.15        0.92      2.79 o 
  -8   4  10        0.00        0.40      2.53 o 
  -7   4  10       15.11       12.75      3.13 o 
  -6   4  10        2.09        2.05      2.03 o 
  -5   4  10        0.07        0.32      1.59 o 
  -4   4  10        9.06        6.83      1.42 o 
  -3   4  10       23.74       30.58      2.44 o 
  -2   4  10       38.53       38.37      4.78 o 
  -1   4  10        2.56        3.88      3.24 o 
   0   4  10      222.81      250.39      7.97 o 
   1   4  10       11.72       29.50     15.16 o 
   2   4  10       94.73      102.75      4.84 o 
   3   4  10       14.40        7.65      4.68 o 
   4   4  10        4.12        5.00      4.61 o 
   5   4  10       27.71       29.24      8.71 o 
   6   4  10        2.22        5.48      5.14 o 
   7   4  10        0.19        0.33      1.07 o 
   8   4  10        7.37        8.64      2.53 o 
   9   4  10        0.13        1.75      1.69 o 
  10   4  10        6.45        5.57      2.66 o 
  11   4  10        2.44        0.34      2.98 o 
  12   4  10        0.06        4.21      3.43 o 
  13   4  10        0.06        4.98      7.24 o 
 -12   5  10        0.11        1.10      3.26 o 
 -11   5  10        0.01        0.64      3.23 o 
 -10   5  10        0.01       -0.80      3.44 o 
  -9   5  10        4.47        4.24      3.45 o 
  -8   5  10        0.04        2.31      2.44 o 
  -7   5  10        2.37        4.57      2.82 o 
  -6   5  10        3.67        7.21      2.72 o 
  -5   5  10       19.29       10.12      3.29 o 
  -4   5  10       65.66       64.03      3.41 o 
  -3   5  10      127.80      132.43      6.19 o 
  -2   5  10       25.14       16.15      2.83 o 
  -1   5  10        4.01        4.06      2.91 o 
   0   5  10        9.39       12.48      3.55 o 
   1   5  10        0.27       -1.17      3.13 o 
   2   5  10       17.16       22.82      3.82 o 
   3   5  10        1.30        1.71      4.69 o 
   4   5  10        4.51        0.35      5.96 o 
   5   5  10        2.04        4.44      5.25 o 
   6   5  10        0.19       -6.35      7.60 o 
   7   5  10        0.46        9.68      6.00 o 
   8   5  10        0.07       10.85      6.70 o 
   9   5  10        1.06        7.47      9.57 o 
  10   5  10        3.27        6.27      5.41 o 
  11   5  10        1.04        1.87      5.96 o 
 -10   6  10        7.98       20.92      4.37 o 
  -9   6  10        0.56        3.39      4.23 o 
  -8   6  10       10.71       16.32      7.79 o 
  -7   6  10       25.83       26.41      3.30 o 
  -6   6  10        1.04        4.12      2.54 o 
  -5   6  10        5.95        3.91      1.93 o 
  -4   6  10        2.48        3.00      1.85 o 
  -3   6  10        0.99        0.60      1.09 o 
  -2   6  10        6.04        5.00      2.93 o 
  -1   6  10        1.98        2.14      3.54 o 
   0   6  10        5.86        6.50      7.21 o 
   1   6  10       15.89       29.45     10.51 o 
   2   6  10        4.23        5.77      5.61 o 
   3   6  10        0.10        5.40      7.27 o 
   4   6  10        2.72        8.94      4.84 o 
   5   6  10        1.65        5.26      6.12 o 
   6   6  10        0.02        2.88      5.85 o 
   7   6  10        2.27        2.82      8.54 o 
   8   6  10        0.18       -3.98      5.65 o 
   9   6  10        0.03       14.30      8.15 o 
  10   6  10        0.03      -14.75     14.75 o 
  -7   7  10        0.32        6.33      3.94 o 
  -6   7  10        0.96        8.38     10.61 o 
  -5   7  10        0.02       22.28     17.08 o 
  -4   7  10        0.22        4.37      3.53 o 
  -3   7  10        0.01       -1.49      3.94 o 
  -2   7  10        0.03        3.74      4.55 o 
  -1   7  10        0.52        0.09      7.90 o 
   0   7  10        0.01       -0.07      5.13 o 
   1   7  10        1.04       -0.05      5.33 o 
   2   7  10        0.20        3.61      8.65 o 
   3   7  10        0.69       -5.11      8.18 o 
   4   7  10        8.43       18.64      4.91 o 
   5   7  10        0.78        6.19      8.44 o 
   6   7  10        0.03       10.38      9.24 o 
   7   7  10        0.01       22.29     16.81 o 
  -2   8  10        0.13        8.11      6.18 o 
  -1   8  10        0.02        4.70      6.19 o 
   0   8  10        0.46        7.43      6.80 o 
   1   8  10        0.03        8.46     10.73 o 
 -15   0  11        0.21        1.09      5.59 o 
 -13   0  11        0.93       -2.77      5.16 o 
 -11   0  11       26.66       17.26      6.00 o 
  -9   0  11       17.88       20.16      4.16 o 
  -7   0  11      366.11      409.50     15.22 o 
  -5   0  11       49.22       49.48      4.72 o 
  -3   0  11        0.40       -1.97      2.32 o 
  -1   0  11       53.60       30.44      4.66 o 
   1   0  11      325.36      301.96      3.78 o 
   3   0  11       23.69       19.70      3.47 o 
   5   0  11       47.86       51.93      3.28 o 
   7   0  11       15.88       16.88      5.29 o 
   9   0  11       12.35        9.79      5.02 o 
  11   0  11        2.83        0.55      3.46 o 
  13   0  11        2.39       -4.74      6.94 o 
 -15   1  11        1.60        0.93     10.08 o 
 -14   1  11        0.45        0.41      3.98 o 
 -13   1  11       16.19       11.08      5.46 o 
 -12   1  11        6.13        8.29      3.75 o 
 -11   1  11       18.98       14.98      3.41 o 
 -10   1  11        9.50       11.90      3.07 o 
  -9   1  11        4.28        2.06      2.53 o 
  -8   1  11       24.06       18.70      3.08 o 
  -7   1  11        4.61        8.41      2.34 o 
  -6   1  11       55.09       61.51      3.47 o 
  -5   1  11        0.27        4.09      2.16 o 
  -4   1  11      544.07      492.37      6.02 o 
  -3   1  11       13.62       13.62      1.71 o 
  -2   1  11       12.38       14.28      1.54 o 
  -1   1  11      410.55      402.89      4.76 o 
   0   1  11       33.33       44.90      1.46 o 
   1   1  11        5.47        5.73      1.29 o 
   2   1  11        3.65        2.33      1.14 o 
   3   1  11       31.23       35.24      1.88 o 
   4   1  11       26.74       33.77      2.04 o 
   5   1  11       33.39       37.28      2.38 o 
   6   1  11        0.05       -1.38      1.72 o 
   7   1  11        2.86        1.92      2.26 o 
   8   1  11        0.11        0.23      1.85 o 
   9   1  11        4.04        3.01      2.72 o 
  10   1  11        6.93        6.30      3.30 o 
  11   1  11       31.54       32.49      5.02 o 
  12   1  11        7.60        6.30      3.50 o 
  13   1  11        2.29        2.02      2.89 o 
  14   1  11        0.13        5.43      4.32 o 
 -14   2  11        4.22        0.79      4.52 o 
 -13   2  11        0.03       -1.00      4.35 o 
 -12   2  11        4.84        8.47      4.28 o 
 -11   2  11        1.64        2.60      3.50 o 
 -10   2  11       23.52       19.43      4.57 o 
  -9   2  11        0.02        2.38      2.58 o 
  -8   2  11        3.19        1.55      2.19 o 
  -7   2  11       24.13       21.08      3.06 o 
  -6   2  11       10.58       10.06      2.24 o 
  -5   2  11       62.61       71.31      2.57 o 
  -4   2  11        0.56       -0.19      1.33 o 
  -3   2  11        4.09        4.33      1.63 o 
  -2   2  11       62.33       71.84      2.86 o 
  -1   2  11       43.65       44.76      2.25 o 
   0   2  11      199.54      184.35      3.12 o 
   1   2  11        2.32        1.55      1.38 o 
   2   2  11       53.91       57.93      2.25 o 
   3   2  11        3.83        4.62      2.10 o 
   4   2  11        4.92        4.20      1.13 o 
   5   2  11       58.44       62.78      2.56 o 
   6   2  11        0.36        0.91      1.34 o 
   7   2  11       32.20       35.30      2.12 o 
   8   2  11      125.70      133.36      6.71 o 
   9   2  11       15.01       12.02      2.91 o 
  10   2  11        1.85        1.37      2.22 o 
  11   2  11        0.67        0.56      3.18 o 
  12   2  11        1.53        2.64      3.53 o 
  13   2  11        0.28        4.29      3.43 o 
  14   2  11        0.07        5.79      3.50 o 
 -14   3  11        0.23        6.97      6.45 o 
 -13   3  11        7.53        9.53      4.34 o 
 -12   3  11        0.38       -0.70      3.16 o 
 -11   3  11        8.60        4.62      3.41 o 
 -10   3  11        5.63        8.25      3.63 o 
  -9   3  11        0.02        2.13      2.88 o 
  -8   3  11        1.06        0.32      2.06 o 
  -7   3  11        0.53        0.74      2.00 o 
  -6   3  11        8.07        9.90      2.34 o 
  -5   3  11        4.49        7.29      1.67 o 
  -4   3  11       36.37       36.87      2.25 o 
  -3   3  11       10.64       12.86      1.85 o 
  -2   3  11        4.13        3.40      0.94 o 
  -1   3  11       43.55       49.51      3.25 o 
   0   3  11       30.55       35.44      3.17 o 
   1   3  11       68.24       92.17      3.80 o 
   2   3  11        0.66        2.12      3.20 o 
   3   3  11      210.30      218.04      5.58 o 
   4   3  11       19.92       17.92      2.22 o 
   5   3  11        5.17        8.92      2.23 o 
   6   3  11        3.03        2.57      1.41 o 
   7   3  11        2.26        2.53      1.37 o 
   8   3  11        1.05       -0.55      1.56 o 
   9   3  11        0.02       -0.61      1.87 o 
  10   3  11        1.46        0.99      2.73 o 
  11   3  11        2.03        7.63      4.21 o 
  12   3  11        1.91        5.66      3.24 o 
  13   3  11        0.47        2.00      3.97 o 
 -13   4  11        0.03        2.42      3.79 o 
 -12   4  11        2.28       -1.63      3.41 o 
 -11   4  11        2.52        3.62      3.54 o 
 -10   4  11        1.34       12.91      7.64 o 
  -9   4  11        0.01        1.74      2.58 o 
  -8   4  11        3.99        5.94      2.80 o 
  -7   4  11       55.89       55.54      3.75 o 
  -6   4  11        2.47        2.30      1.86 o 
  -5   4  11        2.96        4.62      1.78 o 
  -4   4  11        1.57        0.57      1.08 o 
  -3   4  11       11.11       12.46      1.34 o 
  -2   4  11       11.61       23.90      4.02 o 
  -1   4  11       74.88       57.45      6.29 o 
   0   4  11      142.22      152.24      6.36 o 
   1   4  11       13.94       15.34      4.45 o 
   2   4  11        3.90       -2.31      3.42 o 
   3   4  11        3.42        6.37      6.08 o 
   4   4  11       25.13       27.40      7.07 o 
   5   4  11        1.17        4.97      9.07 o 
   6   4  11        5.05        2.97      5.11 o 
   7   4  11       17.28       12.52      5.13 o 
   8   4  11       10.25        5.28      2.98 o 
   9   4  11        0.13       -0.47      1.62 o 
  10   4  11        1.08        2.61      4.87 o 
  11   4  11        0.05        0.31      4.11 o 
  12   4  11        0.37        1.06      5.76 o 
 -11   5  11        0.33        1.15      4.63 o 
 -10   5  11        0.00        4.13      3.69 o 
  -9   5  11        1.22        2.09      3.39 o 
  -8   5  11       15.63       19.31      6.85 o 
  -7   5  11       33.57       27.89      3.79 o 
  -6   5  11        3.04        1.98      2.08 o 
  -5   5  11        1.99        1.54      1.73 o 
  -4   5  11      102.90       95.91      5.57 o 
  -3   5  11        0.27        0.81      1.35 o 
  -2   5  11        5.15        2.77      5.00 o 
  -1   5  11        3.34        0.35      3.87 o 
   0   5  11       16.87       18.50      3.81 o 
   1   5  11        0.24       -0.23      4.25 o 
   2   5  11        1.60        3.14      4.96 o 
   3   5  11        0.80        5.26      3.58 o 
   4   5  11        2.03        7.52      5.29 o 
   5   5  11        0.25       -8.11      8.11 o 
   6   5  11        0.22        4.69     12.98 o 
   7   5  11        3.08        3.45      5.14 o 
   8   5  11        0.02       -0.18      5.25 o 
   9   5  11        1.62        6.55     11.62 o 
  10   5  11        0.10       -4.91      7.46 o 
  11   5  11        0.42        8.10      6.24 o 
  -9   6  11        1.88        2.52      4.56 o 
  -8   6  11        7.75       12.66      4.01 o 
  -7   6  11        6.06        5.80      3.53 o 
  -6   6  11        0.86        3.71      3.33 o 
  -5   6  11        1.44        2.07      2.62 o 
  -4   6  11        1.59        5.31      2.63 o 
  -3   6  11        7.27        2.23      3.58 o 
  -2   6  11        0.02        0.59      4.02 o 
  -1   6  11        0.45        4.53      3.79 o 
   0   6  11        7.86        0.18      8.67 o 
   1   6  11        1.55        0.12      8.47 o 
   2   6  11        2.90        7.75      4.99 o 
   3   6  11        0.02        3.37      4.35 o 
   4   6  11        0.01       -0.35      6.46 o 
   5   6  11        1.50        1.24      5.86 o 
   6   6  11        0.03       -3.22      8.50 o 
   7   6  11        0.22        3.43      7.17 o 
   8   6  11        0.80       -1.86      7.03 o 
   9   6  11        0.07        0.22      5.93 o 
  -6   7  11        2.83        8.21      7.89 o 
  -5   7  11        1.00       10.99     11.10 o 
  -4   7  11        0.01        2.70      3.50 o 
  -3   7  11        0.68        4.65      5.35 o 
  -2   7  11        2.04       -5.66      6.04 o 
  -1   7  11        0.77       -0.12      8.42 o 
   0   7  11        2.91       -0.11      5.67 o 
   1   7  11        0.36       -0.51      4.74 o 
   2   7  11        0.15        1.88     10.80 o 
   3   7  11        0.13       10.50      9.08 o 
   4   7  11        3.04        1.94      7.01 o 
   5   7  11        0.17        1.57      6.09 o 
   6   7  11        0.01        1.97     14.01 o 
 -14   0  12        0.03        1.83      5.75 o 
 -12   0  12       45.55       64.73      5.74 o 
 -10   0  12       87.04      100.90      7.13 o 
  -8   0  12      248.48      263.94     10.46 o 
  -6   0  12        0.02        3.77      3.43 o 
  -4   0  12       52.62       42.98      3.71 o 
  -2   0  12      202.62      197.37      4.02 o 
   0   0  12        1.26        1.87      1.68 o 
   2   0  12       67.85       54.82      2.35 o 
   4   0  12       71.94       61.29      5.50 o 
   6   0  12       34.15       33.60      6.41 o 
   8   0  12        0.00       -0.54      3.49 o 
  10   0  12        0.06       -1.43      3.13 o 
  12   0  12        8.41        6.93      6.65 o 
  14   0  12       11.64        7.25      5.65 o 
 -14   1  12        2.82        2.95      3.97 o 
 -13   1  12        1.47        3.87      3.71 o 
 -12   1  12        2.95        3.76      3.70 o 
 -11   1  12       15.83       14.13      4.13 o 
 -10   1  12        0.86        2.33      3.64 o 
  -9   1  12        3.10        3.75      2.62 o 
  -8   1  12      115.75      123.16      4.05 o 
  -7   1  12       39.38       40.37      2.99 o 
  -6   1  12        0.05        2.37      2.70 o 
  -5   1  12       35.37       44.63      4.27 o 
  -4   1  12      555.91      560.49      8.85 o 
  -3   1  12       10.58        5.71      1.92 o 
  -2   1  12       14.05       19.12      2.24 o 
  -1   1  12        3.88        4.10      1.47 o 
   0   1  12       54.70       59.23      1.76 o 
   1   1  12       25.82       26.59      1.61 o 
   2   1  12       75.90       89.83      2.07 o 
   3   1  12        0.02        0.81      1.43 o 
   4   1  12       26.69       33.99      2.50 o 
   5   1  12       18.71       18.95      2.91 o 
   6   1  12        1.01        0.13      1.88 o 
   7   1  12        8.29        6.97      1.72 o 
   8   1  12        3.09        3.14      1.89 o 
   9   1  12       27.34       31.17      4.03 o 
  10   1  12        5.09        3.24      3.17 o 
  11   1  12       21.33       15.21      4.72 o 
  12   1  12        1.89        0.26      3.28 o 
  13   1  12        0.56        5.06      3.38 o 
 -14   2  12        0.11       -3.88      3.88 o 
 -13   2  12        0.09       -0.53      3.99 o 
 -12   2  12        2.09       -0.52      3.16 o 
 -11   2  12        9.05        7.99      3.34 o 
 -10   2  12        7.07        6.91      3.21 o 
  -9   2  12       52.06       55.76      3.78 o 
  -8   2  12       15.50       12.27      2.78 o 
  -7   2  12       42.95       47.81      3.08 o 
  -6   2  12       11.98       15.73      2.38 o 
  -5   2  12      101.53      116.37      4.79 o 
  -4   2  12       20.69       10.02      2.27 o 
  -3   2  12        0.30        0.66      1.66 o 
  -2   2  12       79.80       76.05      2.84 o 
  -1   2  12       52.24       38.15      2.63 o 
   0   2  12       69.14       62.39      3.62 o 
   1   2  12       19.30       13.79      1.90 o 
   2   2  12       18.13       17.24      2.72 o 
   3   2  12       18.30       20.60      2.69 o 
   4   2  12        1.37        0.44      0.97 o 
   5   2  12      135.37      169.00      7.31 o 
   6   2  12        0.32        1.72      2.21 o 
   7   2  12       62.35       60.07      3.64 o 
   8   2  12        1.52        0.72      2.05 o 
   9   2  12        0.02        0.13      1.73 o 
  10   2  12        1.93       -0.29      1.93 o 
  11   2  12        5.77        6.15      3.26 o 
  12   2  12        0.19        2.41      3.28 o 
  13   2  12        0.65        1.17      4.83 o 
 -13   3  12        0.07        4.12      4.12 o 
 -12   3  12        4.92        5.77      4.46 o 
 -11   3  12        5.40        4.13      3.20 o 
 -10   3  12        0.48        3.81      3.07 o 
  -9   3  12        7.53       11.61      2.84 o 
  -8   3  12        2.30        3.43      2.28 o 
  -7   3  12        0.10        1.68      2.61 o 
  -6   3  12       18.76       16.81      2.36 o 
  -5   3  12       14.38       14.93      2.23 o 
  -4   3  12       11.10        5.73      1.93 o 
  -3   3  12        0.65        1.76      1.40 o 
  -2   3  12        6.41        8.02      1.78 o 
  -1   3  12       11.62        5.56      2.34 o 
   0   3  12       11.56        9.44      3.94 o 
   1   3  12       16.11       17.05      5.82 o 
   2   3  12      130.46      159.58      7.08 o 
   3   3  12        0.92       -0.94      3.18 o 
   4   3  12      118.42      119.80      3.32 o 
   5   3  12        1.22        3.52      2.14 o 
   6   3  12       27.58       26.32      4.96 o 
   7   3  12       21.58       16.28      3.38 o 
   8   3  12        0.08       -0.34      1.49 o 
   9   3  12        0.00        1.20      1.53 o 
  10   3  12        0.16        2.20      2.26 o 
  11   3  12        2.57        1.40      2.25 o 
  12   3  12        0.95        7.41      7.17 o 
 -12   4  12        0.00       -0.05      3.44 o 
 -11   4  12        1.91        4.40      3.43 o 
 -10   4  12        9.51        8.17      3.20 o 
  -9   4  12        2.61        1.52      2.37 o 
  -8   4  12        1.32        5.13      2.24 o 
  -7   4  12        6.23        8.26      3.13 o 
  -6   4  12        0.04        2.48      1.89 o 
  -5   4  12        3.28        1.63      1.75 o 
  -4   4  12        1.95        1.66      1.24 o 
  -3   4  12       41.66       41.26      3.74 o 
  -2   4  12      120.02      136.02      5.21 o 
  -1   4  12        9.77        7.26      1.77 o 
   0   4  12       22.63       30.21      4.48 o 
   1   4  12       17.32       20.08      6.76 o 
   2   4  12        8.89        4.35      6.14 o 
   3   4  12       32.11       35.60      7.95 o 
   4   4  12        0.17        0.81      4.79 o 
   5   4  12       25.48        8.26      7.39 o 
   6   4  12        7.62        2.49      5.38 o 
   7   4  12        9.54       10.42     14.73 o 
   8   4  12       15.08        6.86     12.82 o 
   9   4  12        0.18        6.68      6.94 o 
  10   4  12        4.00        0.10      5.07 o 
  11   4  12        0.07        1.33      5.16 o 
 -11   5  12        0.00       -2.11     14.85 o 
 -10   5  12        0.50        0.24      3.00 o 
  -9   5  12        2.84        4.76      3.03 o 
  -8   5  12        0.12        2.72      2.57 o 
  -7   5  12       24.97       31.93      3.42 o 
  -6   5  12       17.75       17.80      4.31 o 
  -5   5  12        0.82        1.97      1.87 o 
  -4   5  12        1.88        2.00      1.44 o 
  -3   5  12        6.08        6.39      3.25 o 
  -2   5  12       14.18        3.92      4.33 o 
  -1   5  12        0.14       -0.22      4.96 o 
   1   5  12        1.25       -0.34      5.42 o 
   2   5  12        6.64       12.00      3.92 o 
   3   5  12        0.59        2.61      3.64 o 
   4   5  12        2.28       -5.10      7.44 o 
   5   5  12        0.72       -0.30      9.85 o 
   6   5  12        5.59       -0.75     14.60 o 
   7   5  12        2.79       -3.56      5.27 o 
   8   5  12        0.33       -2.25      7.74 o 
   9   5  12       12.74       22.19     22.47 o 
  10   5  12        0.03       -1.36      9.73 o 
  -8   6  12        0.86       -3.77      4.33 o 
  -7   6  12        0.03        1.05      7.66 o 
  -6   6  12        3.84       10.93      6.13 o 
  -5   6  12        0.07       30.02     13.43 o 
  -4   6  12        1.31        1.36      3.70 o 
  -3   6  12        0.15        2.58      3.78 o 
  -2   6  12        0.49       -1.69      4.35 o 
   0   6  12        5.48       13.49      7.37 o 
   1   6  12        2.31        1.91      4.79 o 
   2   6  12        1.29        4.47      5.82 o 
   3   6  12        0.29        6.84      5.51 o 
   4   6  12        0.71       -0.24      3.84 o 
   5   6  12        7.42        7.01     10.97 o 
   6   6  12        0.00        8.04      7.35 o 
   7   6  12        0.02       13.54     13.26 o 
   8   6  12        1.81       10.90      9.01 o 
  -5   7  12        1.55       12.00      7.62 o 
  -4   7  12        0.09       -1.76      3.59 o 
  -3   7  12        0.12        6.04      6.40 o 
  -2   7  12        0.97        0.11      8.40 o 
  -1   7  12        0.05        0.03      5.41 o 
   0   7  12        0.20       -4.24      5.28 o 
   1   7  12        1.57       -0.09      9.67 o 
   2   7  12        0.12       -8.53      9.61 o 
   3   7  12        0.02        1.52      8.79 o 
   4   7  12        1.01       -1.68      7.25 o 
   5   7  12        2.19        6.51      9.91 o 
 -13   0  13       20.74       27.29      8.78 o 
 -11   0  13       10.38        6.07      5.63 o 
  -9   0  13        8.20        7.13      6.02 o 
  -7   0  13       37.97       55.74      4.45 o 
  -5   0  13       59.77       53.55      4.10 o 
  -3   0  13      324.13      265.42     12.45 o 
  -1   0  13      580.42      550.41      7.21 o 
   1   0  13      396.15      380.81      5.54 o 
   3   0  13      148.25      148.47      4.70 o 
   5   0  13        1.04        3.35      3.14 o 
   7   0  13        9.47       12.37      3.93 o 
   9   0  13        8.27        7.21      3.75 o 
  11   0  13        7.47        8.33      3.94 o 
  13   0  13        5.55        6.19      5.00 o 
 -13   1  13        3.28        6.61      4.26 o 
 -12   1  13        9.67       10.76      5.00 o 
 -11   1  13       14.39       11.87      3.75 o 
 -10   1  13        2.15        2.14      3.85 o 
  -9   1  13       34.08       28.65      3.80 o 
  -8   1  13        6.93        8.22      2.79 o 
  -7   1  13        0.04        0.79      2.81 o 
  -6   1  13      158.01      152.96      4.82 o 
  -5   1  13       50.50       44.38      2.66 o 
  -4   1  13        0.00        0.85      1.78 o 
  -3   1  13      110.14      104.07      2.67 o 
  -2   1  13      118.54      117.78      6.30 o 
  -1   1  13       52.34       58.92      2.67 o 
   0   1  13      127.11      126.11      2.65 o 
   1   1  13       32.88       29.35      1.69 o 
   2   1  13       49.07       40.45      1.76 o 
   3   1  13       32.48       47.44      2.37 o 
   4   1  13       75.73       76.45      3.17 o 
   5   1  13       19.06       20.91      3.05 o 
   6   1  13        2.49        3.38      2.30 o 
   7   1  13        3.04        3.25      2.46 o 
   8   1  13       29.84       36.61      4.93 o 
   9   1  13        8.73        7.80      2.63 o 
  10   1  13        0.14        2.93      3.08 o 
  11   1  13        1.18        2.32      2.30 o 
  12   1  13        1.05        1.37      2.58 o 
  13   1  13        0.05        3.60      4.02 o 
 -13   2  13        0.09        0.88      3.71 o 
 -12   2  13        0.00       -0.65      3.15 o 
 -11   2  13        0.07       -0.51      2.99 o 
 -10   2  13        2.68        2.81      4.15 o 
  -9   2  13        0.02       -2.04      2.68 o 
  -8   2  13       18.39       10.27      2.79 o 
  -7   2  13        1.57        3.31      2.55 o 
  -6   2  13       34.35       26.47      3.43 o 
  -5   2  13       31.66       29.69      2.56 o 
  -4   2  13       72.10       80.68      3.32 o 
  -3   2  13       26.28       34.31      3.08 o 
  -2   2  13       69.28       67.40      2.82 o 
  -1   2  13       56.81       54.11      4.18 o 
   0   2  13      184.44      169.35      4.23 o 
   1   2  13       28.09       27.69      2.10 o 
   2   2  13       18.60       26.90      3.81 o 
   3   2  13        3.10        7.62      2.21 o 
   4   2  13       85.61       94.28      3.31 o 
   5   2  13       18.42       15.67      1.54 o 
   6   2  13       23.62       18.82      2.63 o 
   7   2  13       34.93       39.28      4.16 o 
   8   2  13        7.06        4.40      1.95 o 
   9   2  13        0.99        1.59      2.20 o 
  10   2  13        0.83        2.88      2.29 o 
  11   2  13        0.25       -0.85      2.24 o 
  12   2  13        0.68        0.74      2.32 o 
 -12   3  13        1.35        1.27      3.11 o 
 -11   3  13        0.26        0.08      3.03 o 
 -10   3  13        0.60        0.38      3.48 o 
  -9   3  13        0.70        3.75      2.83 o 
  -8   3  13        0.70       -0.94      2.20 o 
  -7   3  13        0.02        3.04      3.13 o 
  -6   3  13        9.22        2.80      2.81 o 
  -5   3  13       12.49       15.34      2.57 o 
  -4   3  13        6.04        7.43      1.64 o 
  -3   3  13        4.86        3.28      1.48 o 
  -2   3  13       94.69       91.92      5.75 o 
  -1   3  13       53.41       50.02      7.51 o 
   0   3  13       61.37       58.12      7.94 o 
   1   3  13      277.29      319.08     11.80 o 
   2   3  13        1.03       -1.80      3.52 o 
   3   3  13      142.08      170.89      5.29 o 
   4   3  13       65.40       56.01      2.85 o 
   5   3  13       19.50       20.83      2.76 o 
   6   3  13        8.45        7.90      3.99 o 
   7   3  13        3.26        3.74      2.06 o 
   8   3  13        6.83        6.12      3.22 o 
   9   3  13        1.82        3.00      3.93 o 
  10   3  13        4.89        3.97      3.45 o 
  11   3  13        1.63        7.56      5.67 o 
  12   3  13        0.08        4.58      5.13 o 
 -11   4  13        0.00        0.50      2.36 o 
 -10   4  13        1.71        4.32      2.70 o 
  -9   4  13        1.50        1.08      2.40 o 
  -8   4  13        2.72        3.29      2.22 o 
  -7   4  13        0.82        1.32      2.72 o 
  -6   4  13        0.03        2.83      2.05 o 
  -5   4  13        0.35       -0.78      1.99 o 
  -4   4  13        1.72        2.49      2.12 o 
  -3   4  13       81.22       80.01      7.06 o 
  -2   4  13        1.21        2.60      2.33 o 
  -1   4  13        0.01        0.20      3.48 o 
   0   4  13        5.22       11.26      6.06 o 
   1   4  13       28.64       28.39      4.85 o 
   2   4  13       12.45        5.60      3.53 o 
   3   4  13       14.80        8.41      4.36 o 
   4   4  13        0.23        2.59      6.84 o 
   5   4  13       37.69       49.65      6.86 o 
   6   4  13        2.14        2.68      6.96 o 
   7   4  13       17.70        8.22     12.26 o 
   8   4  13        3.77        5.85      6.45 o 
   9   4  13        6.55        5.21      5.79 o 
  10   4  13        3.05        8.90      9.08 o 
  11   4  13        1.65       -3.02      7.31 o 
 -10   5  13        2.10        4.93      5.67 o 
  -9   5  13        1.55        5.73      3.41 o 
  -8   5  13        0.56        2.21      2.43 o 
  -7   5  13        0.63        1.43      4.42 o 
  -6   5  13       37.40       36.53      4.14 o 
  -5   5  13       11.47        9.77      4.73 o 
  -4   5  13        1.85        1.04      2.49 o 
  -3   5  13        6.98        1.74      1.97 o 
  -2   5  13        0.21        2.69      3.57 o 
   1   5  13        5.17        0.80      4.43 o 
   2   5  13        0.00        4.81      3.84 o 
   3   5  13        0.08        1.32      4.62 o 
   4   5  13        0.02        2.47      3.90 o 
   5   5  13        2.99        4.77      9.76 o 
   6   5  13        3.59       -0.75      5.99 o 
   7   5  13        1.84       -0.66      5.18 o 
   8   5  13        4.33        5.88      6.11 o 
   9   5  13        2.14        4.79      7.83 o 
  -7   6  13        0.13        2.79      7.98 o 
  -6   6  13        0.07       -1.41     16.90 o 
  -5   6  13        0.70        6.14      7.18 o 
  -4   6  13        1.67        0.04      4.03 o 
  -3   6  13        2.58        4.64      6.20 o 
   0   6  13        3.30        1.62      3.97 o 
   1   6  13        2.65        0.16      5.98 o 
   2   6  13        0.33        0.19      9.70 o 
   3   6  13        0.44        4.56      4.45 o 
   4   6  13        0.12       -1.56      6.82 o 
   5   6  13        0.14        3.36      6.42 o 
   6   6  13        1.03       -4.42      6.88 o 
   7   6  13        1.91        7.99      9.12 o 
  -3   7  13        0.06        0.01      8.08 o 
  -2   7  13        0.92        0.23      5.72 o 
  -1   7  13        0.50       -6.12      7.32 o 
   0   7  13        0.14       -0.14      9.81 o 
   1   7  13        1.95        0.01      9.60 o 
   2   7  13        2.68        7.72      8.23 o 
   3   7  13        3.07       -0.57     13.87 o 
 -12   0  14        0.13        6.04      5.64 o 
 -10   0  14       97.23      123.26      6.84 o 
  -8   0  14       31.85       24.78      4.99 o 
  -6   0  14        1.77        3.31      3.67 o 
  -4   0  14        6.30        5.67      2.69 o 
  -2   0  14       41.95       44.32      9.24 o 
   0   0  14        0.48       -0.66      1.94 o 
   2   0  14       16.85        9.98      3.03 o 
   4   0  14        4.42        8.79      3.12 o 
   6   0  14       28.75       27.11      3.77 o 
   8   0  14        2.51       -1.07      3.81 o 
  10   0  14        0.40        2.32      2.89 o 
  12   0  14        7.78        9.59      6.09 o 
 -13   1  14        4.50        0.80      4.09 o 
 -12   1  14        0.80       -2.63      4.29 o 
 -11   1  14        0.04        4.20      3.49 o 
 -10   1  14        0.79        8.95      3.70 o 
  -9   1  14        7.84        7.48      3.46 o 
  -8   1  14        5.37        4.25      2.73 o 
  -7   1  14       38.74       56.33      3.93 o 
  -6   1  14       78.76       83.47      3.39 o 
  -5   1  14        9.82       11.14      2.13 o 
  -4   1  14        1.38       -1.29      2.37 o 
  -3   1  14       11.71       11.38      3.62 o 
  -2   1  14       30.56       37.11      2.70 o 
  -1   1  14        0.69        0.65      1.45 o 
   0   1  14       19.55       19.74      2.11 o 
   1   1  14       26.88       29.01      1.97 o 
   2   1  14        0.13        2.10      1.61 o 
   3   1  14       46.58       45.46      3.93 o 
   4   1  14        9.00        7.97      1.49 o 
   5   1  14        1.49        2.44      1.85 o 
   6   1  14       12.05       13.94      2.39 o 
   7   1  14        5.05        2.53      2.58 o 
   8   1  14        3.36       -1.57      3.09 o 
   9   1  14        1.52       -0.59      2.32 o 
  10   1  14        1.36        1.89      2.29 o 
  11   1  14        2.60        2.99      2.36 o 
  12   1  14        0.33        2.55      3.62 o 
 -12   2  14        0.70        5.06      3.36 o 
 -11   2  14        0.34       -0.94      2.90 o 
 -10   2  14        0.38        1.97      3.13 o 
  -9   2  14        1.37       -0.32      2.43 o 
  -8   2  14        0.01        0.76      2.47 o 
  -7   2  14       10.66        9.89      2.82 o 
  -6   2  14        1.10        1.99      2.39 o 
  -5   2  14        7.90        7.91      3.14 o 
  -4   2  14        0.46       -2.45      2.54 o 
  -3   2  14      262.62      257.53     11.52 o 
  -2   2  14       26.08       27.51      2.51 o 
  -1   2  14       43.71       44.71      3.26 o 
   0   2  14        2.75        1.88      1.10 o 
   1   2  14        6.05        4.40      1.98 o 
   2   2  14        0.47        0.47      2.26 o 
   3   2  14        0.77        0.06      1.74 o 
   4   2  14        5.99        0.43      3.50 o 
   5   2  14        9.72        5.88      1.25 o 
   6   2  14        6.93        6.31      1.68 o 
   7   2  14        1.57        1.32      2.37 o 
   8   2  14        0.57       -0.57      2.56 o 
   9   2  14        2.60        1.61      2.30 o 
  10   2  14        5.34        4.14      2.43 o 
  11   2  14        0.12       -0.12      3.05 o 
  12   2  14        0.00        0.77      3.87 o 
 -12   3  14        0.02        3.40      5.12 o 
 -11   3  14        0.06        7.63      4.02 o 
 -10   3  14        0.17        4.90      3.16 o 
  -9   3  14        0.02        1.47      3.04 o 
  -8   3  14        0.06       -2.06      2.63 o 
  -7   3  14        8.34        6.01      2.92 o 
  -6   3  14       14.69        7.46      2.90 o 
  -5   3  14       13.34       10.03      2.65 o 
  -4   3  14        4.73        8.04      1.71 o 
  -3   3  14        6.04        4.21      1.91 o 
  -2   3  14       12.66       15.73      3.32 o 
  -1   3  14        5.16        7.10      2.13 o 
   0   3  14       20.36       18.53      3.51 o 
   1   3  14       21.00       13.09      3.81 o 
   2   3  14        0.00        2.05      3.42 o 
   3   3  14       12.46       12.38      4.30 o 
   4   3  14       12.64        7.55      2.76 o 
   5   3  14        0.59       -0.55      2.25 o 
   6   3  14        2.96        4.82      2.79 o 
   7   3  14        0.83       -0.32      1.94 o 
   8   3  14        0.00       -0.39      2.98 o 
   9   3  14        2.84        3.86      4.05 o 
  10   3  14        0.65       10.02      9.20 o 
  11   3  14        0.64       10.49      8.21 o 
 -10   4  14        5.58        9.10      3.70 o 
  -9   4  14        1.75        0.85      2.42 o 
  -8   4  14        2.46        1.51      3.38 o 
  -7   4  14        1.15        1.91      2.28 o 
  -6   4  14        0.09        1.96      2.40 o 
  -5   4  14        4.27        5.40      2.05 o 
  -4   4  14        0.39       -0.98      1.27 o 
  -3   4  14        6.06        2.44      2.79 o 
  -2   4  14        2.75        2.00      2.51 o 
  -1   4  14        6.00        9.80      3.92 o 
   0   4  14        0.93        4.75      3.49 o 
   1   4  14        0.10        0.92      3.28 o 
   2   4  14        1.99        0.36      4.17 o 
   3   4  14        5.54        1.88      4.45 o 
   4   4  14        0.69        0.95      3.51 o 
   5   4  14        4.26        1.46      7.12 o 
   6   4  14        3.10        6.36      8.04 o 
   7   4  14       10.99       -1.26      6.12 o 
   8   4  14        4.41        5.99     11.38 o 
   9   4  14        0.14       -4.56      6.99 o 
  10   4  14        0.46       -1.29      5.79 o 
  -9   5  14        3.51        2.76      4.18 o 
  -8   5  14        1.22        1.58      8.07 o 
  -7   5  14        0.44       11.33      9.40 o 
  -6   5  14        1.93        2.73      6.44 o 
  -5   5  14        0.16        1.32      4.87 o 
  -4   5  14        0.22        0.91      3.97 o 
  -3   5  14        2.42       -3.92      3.92 o 
  -2   5  14        3.65        7.27      4.76 o 
  -1   5  14        0.19        1.81      4.59 o 
   0   5  14        0.40        1.65      4.47 o 
   1   5  14        0.98       -0.32      5.83 o 
   2   5  14        0.12        1.14      6.37 o 
   3   5  14        4.35        6.47      4.22 o 
   4   5  14        0.00        4.12      4.70 o 
   5   5  14        0.61        3.74      5.70 o 
   6   5  14        0.29        5.29      7.33 o 
   7   5  14        1.70       -6.30      9.45 o 
   8   5  14        0.56       -1.42      5.77 o 
  -6   6  14        2.27       14.00     11.07 o 
  -5   6  14        0.00       -6.65      6.65 o 
  -4   6  14        0.02        1.95      3.88 o 
  -3   6  14        1.82        3.03      4.49 o 
  -2   6  14        2.37       -0.19      8.64 o 
  -1   6  14        0.37        0.29      5.63 o 
   0   6  14        0.11        0.15      5.85 o 
   1   6  14        0.41        3.40      6.23 o 
   2   6  14        0.99       -3.91      6.17 o 
   3   6  14        0.03       -0.07      5.12 o 
   4   6  14        1.89        0.26     10.15 o 
   5   6  14        0.04        6.00      7.25 o 
 -11   0  15       55.11       44.47     14.21 o 
  -9   0  15        3.16        5.42      5.07 o 
  -7   0  15        0.40       -0.63      3.47 o 
  -5   0  15        1.61       -1.24      3.32 o 
  -3   0  15       26.38       27.09      4.18 o 
  -1   0  15        7.74        8.70      2.37 o 
   1   0  15       72.17       85.41      3.47 o 
   3   0  15       22.30       29.80      3.77 o 
   5   0  15       25.83       26.23      3.90 o 
   7   0  15        7.21        4.87      5.05 o 
   9   0  15        0.32       -2.23      5.63 o 
  11   0  15        0.02        4.27      3.56 o 
 -12   1  15        0.53        4.21      3.78 o 
 -11   1  15        0.28        2.09      3.98 o 
 -10   1  15        0.00       -1.90      3.43 o 
  -9   1  15        0.06       -2.71      2.71 o 
  -8   1  15        1.84        3.69      3.93 o 
  -7   1  15       69.29       71.76      3.48 o 
  -6   1  15       12.02       15.49      2.86 o 
  -5   1  15        1.13       -0.18      2.06 o 
  -4   1  15        3.36        0.09      2.57 o 
  -3   1  15        0.14       -1.93      2.17 o 
  -2   1  15        5.79        6.15      2.23 o 
  -1   1  15        0.03       -0.44      1.47 o 
   0   1  15       61.51       71.49      3.60 o 
   1   1  15        2.63        0.98      1.30 o 
   2   1  15        0.30        2.24      1.50 o 
   3   1  15       25.44       26.88      2.82 o 
   4   1  15        9.14       12.52      2.21 o 
   5   1  15        4.18        6.71      2.14 o 
   6   1  15        1.90        1.58      1.58 o 
   7   1  15        1.66        0.59      2.17 o 
   8   1  15        8.07        8.70      3.43 o 
   9   1  15        0.04       -1.06      3.74 o 
  10   1  15        1.91        3.95      3.77 o 
  11   1  15        0.91       -0.67      2.13 o 
 -11   2  15        0.07       -1.60      2.90 o 
 -10   2  15        6.84        6.47      3.49 o 
  -9   2  15        0.07        0.66      2.81 o 
  -8   2  15        1.57       -0.33      2.16 o 
  -7   2  15        0.00       -1.32      2.78 o 
  -6   2  15        0.00        0.53      3.05 o 
  -5   2  15        0.80        2.86      2.12 o 
  -4   2  15       63.96       65.42      2.63 o 
  -3   2  15        7.46        5.67      2.26 o 
  -2   2  15        8.47        7.38      1.57 o 
  -1   2  15        4.47        2.82      1.28 o 
   0   2  15        0.89        0.27      1.00 o 
   1   2  15        0.75        2.38      3.07 o 
   2   2  15        6.73        6.91      2.47 o 
   3   2  15        0.03       -0.99      2.55 o 
   4   2  15        0.24        1.74      2.77 o 
   5   2  15        3.20        2.67      1.13 o 
   6   2  15        0.26       -0.22      1.17 o 
   7   2  15        1.18        1.11      2.82 o 
   8   2  15        0.07        2.89      3.76 o 
   9   2  15        0.15       -0.08      4.32 o 
  10   2  15        1.00        5.40      4.49 o 
  11   2  15        0.90       14.19      7.55 o 
 -11   3  15        1.02        1.69      3.48 o 
 -10   3  15        0.35        5.13      3.33 o 
  -9   3  15        0.79        4.89      3.51 o 
  -8   3  15        2.62        0.43      2.93 o 
  -7   3  15       20.52       26.03      6.66 o 
  -6   3  15        0.24       -2.90      2.90 o 
  -5   3  15        0.57        1.49      1.95 o 
  -4   3  15        1.91       -0.20      1.63 o 
  -3   3  15        9.66        8.26      3.11 o 
  -2   3  15        8.27        7.65      2.45 o 
  -1   3  15        0.79       -1.41      2.55 o 
   0   3  15       28.74       35.54      4.35 o 
   1   3  15       48.43       45.07     13.31 o 
   2   3  15        4.29        2.34      3.62 o 
   3   3  15        0.22       -2.19      3.17 o 
   4   3  15        0.12        0.33      1.41 o 
   5   3  15        0.07       -0.77      2.44 o 
   6   3  15        0.33       -2.30      4.22 o 
   7   3  15        0.12        6.91      5.09 o 
   8   3  15        1.91        2.88      4.92 o 
   9   3  15        0.14       10.18      9.22 o 
  10   3  15        0.25        0.35      6.17 o 
  -9   4  15        0.68       -0.39      2.63 o 
  -8   4  15        0.43        2.03      3.14 o 
  -7   4  15        0.15        0.22      2.73 o 
  -6   4  15        1.91       -0.90      2.77 o 
  -5   4  15        0.00       -5.63      8.27 o 
  -4   4  15        0.22        5.59      4.99 o 
  -3   4  15        3.48        5.24      2.27 o 
  -2   4  15        1.48        2.14      2.06 o 
  -1   4  15        0.10        1.84      3.59 o 
   0   4  15        5.35       -0.28      5.58 o 
   1   4  15       10.16       -0.05      8.93 o 
   2   4  15        0.54        1.76      4.04 o 
   3   4  15        0.07       -2.05      3.65 o 
   4   4  15       19.43       15.79      6.93 o 
   5   4  15       17.08       12.04      6.03 o 
   6   4  15        0.06       -1.05      5.65 o 
   7   4  15        2.94        0.62      5.85 o 
   8   4  15        0.32       -4.77      8.91 o 
   9   4  15        0.60        9.74      7.23 o 
  -8   5  15        0.20        9.45      8.37 o 
  -7   5  15        0.04        4.62      5.25 o 
  -6   5  15        0.01        8.78      6.59 o 
  -5   5  15        0.01       -0.87      6.84 o 
  -4   5  15        0.15        2.96      4.46 o 
  -3   5  15        0.40       -1.24      4.33 o 
  -2   5  15        0.04        1.82      4.21 o 
  -1   5  15        0.01       -0.52      3.61 o 
   0   5  15        0.21        0.63      6.25 o 
   2   5  15        1.84        3.23      5.20 o 
   3   5  15        0.20        1.96      4.56 o 
   4   5  15        1.54        3.25      4.76 o 
   5   5  15        0.41        0.13      3.94 o 
   6   5  15        0.68       -0.71      8.25 o 
   7   5  15        0.06       -3.68      7.13 o 
  -4   6  15        0.50       -0.85      3.93 o 
  -3   6  15        0.02        0.17      6.40 o 
  -2   6  15        0.39        0.06      3.81 o 
  -1   6  15        0.22       -0.13      5.97 o 
   1   6  15        0.44        3.68      7.78 o 
   2   6  15        0.18       -0.56      5.93 o 
   3   6  15        0.01       -4.49      7.32 o 
   4   6  15        0.37        3.08      8.88 o 
 -10   0  16        1.05        0.25      4.58 o 
  -8   0  16        0.57        5.87      7.85 o 
  -6   0  16       19.94       22.08      5.59 o 
  -4   0  16        9.32       12.94      3.81 o 
  -2   0  16        0.61       -0.27      2.62 o 
   0   0  16        4.74        3.20      2.05 o 
   2   0  16       27.86       24.50      3.37 o 
   4   0  16       64.05       57.95      4.91 o 
   6   0  16        6.76        8.04      2.76 o 
   8   0  16        0.11       -2.06      5.30 o 
  10   0  16        0.65       -0.11      4.06 o 
 -11   1  16        0.20        5.88      3.53 o 
 -10   1  16        0.31        5.73      4.30 o 
  -9   1  16        6.23        4.97      3.20 o 
  -8   1  16        7.79        8.11      3.21 o 
  -7   1  16        0.22       -0.37      2.62 o 
  -6   1  16       12.43       14.46      2.68 o 
  -5   1  16        0.02        1.42      2.07 o 
  -4   1  16       14.27       16.62      3.71 o 
  -3   1  16        0.39        1.13      2.87 o 
  -2   1  16       34.28       41.67      3.56 o 
  -1   1  16        1.66        1.81      1.44 o 
   0   1  16       14.21        9.52      1.51 o 
   1   1  16       11.76        8.78      1.70 o 
   2   1  16        0.23       -0.23      1.39 o 
   3   1  16        0.06       -0.40      1.70 o 
   4   1  16        2.09        2.79      1.97 o 
   5   1  16        1.35        4.98      2.43 o 
   6   1  16        0.01        2.02      2.09 o 
   7   1  16        1.37        3.04      1.85 o 
   8   1  16        6.94       11.63      3.68 o 
   9   1  16        0.22        3.23      3.55 o 
  10   1  16        1.62        8.74      4.33 o 
 -11   2  16        6.54       11.04      9.59 o 
 -10   2  16        0.92        0.75      2.86 o 
  -9   2  16        2.95        4.35      3.55 o 
  -8   2  16        2.27        3.13      2.52 o 
  -7   2  16        0.29       -1.28      2.93 o 
  -6   2  16        1.07        4.00      2.64 o 
  -5   2  16        0.99       -1.04      2.23 o 
  -4   2  16        1.19        3.65      3.05 o 
  -3   2  16       42.05       44.63      2.88 o 
  -2   2  16        1.01        0.78      1.64 o 
  -1   2  16        0.75       -0.33      1.36 o 
   0   2  16        0.17        0.31      1.12 o 
   1   2  16        6.19        5.20      3.81 o 
   2   2  16        0.87        3.12      2.23 o 
   3   2  16        2.78        3.47      2.34 o 
   4   2  16        0.42        1.53      2.11 o 
   5   2  16        1.87        4.20      2.39 o 
   6   2  16        1.50       -0.22      2.69 o 
   7   2  16        0.67        1.86      2.71 o 
   8   2  16        0.00       -2.25      3.08 o 
   9   2  16        0.01       -0.60      6.32 o 
  10   2  16        0.01        1.14      5.63 o 
 -10   3  16        1.63        3.47      3.84 o 
  -9   3  16        0.03        5.72      3.05 o 
  -8   3  16        5.08       -0.94      3.28 o 
  -7   3  16        0.41        0.34      2.26 o 
  -6   3  16        2.02       -0.72      2.36 o 
  -5   3  16        0.12        2.06      2.22 o 
  -4   3  16        2.00        5.40      3.19 o 
  -3   3  16        1.28        1.10      2.40 o 
  -2   3  16        3.27       -1.65      2.40 o 
  -1   3  16        0.00        2.62      3.13 o 
   0   3  16        0.58       -0.42      4.55 o 
   1   3  16       17.04       14.07      6.53 o 
   2   3  16        0.00       -0.88      4.04 o 
   3   3  16        0.91        6.88      5.90 o 
   4   3  16        1.08        5.69      2.45 o 
   5   3  16        0.45        3.82      3.02 o 
   6   3  16        0.80       -2.06      5.25 o 
   7   3  16        0.20       -3.27      4.82 o 
   8   3  16        0.06        2.13      5.96 o 
   9   3  16        0.11       -1.51      6.17 o 
  -8   4  16        0.05        6.96      5.60 o 
  -7   4  16        0.02        2.05      4.30 o 
  -6   4  16        0.41       -0.54      7.02 o 
  -5   4  16        0.98       -2.68      2.95 o 
  -4   4  16        1.89       -0.02      2.96 o 
  -3   4  16        0.08        1.51      2.12 o 
  -2   4  16        0.19        1.67      2.58 o 
  -1   4  16        0.00        2.06      3.88 o 
   0   4  16        0.32        4.46      6.86 o 
   1   4  16        2.21       -0.01      5.70 o 
   2   4  16        0.33        4.17      6.07 o 
   3   4  16        0.45       -2.62      4.84 o 
   4   4  16        4.99        8.23      4.11 o 
   5   4  16        1.27        2.97      4.51 o 
   6   4  16        1.10       -0.49      4.50 o 
   7   4  16        0.13        0.22      5.70 o 
   8   4  16        0.14        6.41     11.06 o 
  -6   5  16        2.35       10.47      7.01 o 
  -5   5  16        1.27       -3.88     10.16 o 
  -4   5  16        0.46       -2.23      4.00 o 
  -3   5  16        1.21        1.01      3.95 o 
  -2   5  16        1.11       -1.68      4.76 o 
  -1   5  16        0.99       -0.08      5.57 o 
   1   5  16        1.01        2.35      5.58 o 
   2   5  16        0.00        4.49      6.18 o 
   3   5  16        0.02        7.45      5.91 o 
   4   5  16        0.01        3.75      4.48 o 
   5   5  16        0.39       -1.93      5.82 o 
  -9   0  17        1.71        8.74      6.81 o 
  -7   0  17        0.02        1.70      5.41 o 
  -5   0  17        4.88        5.74      4.19 o 
  -3   0  17       19.66       13.72      5.97 o 
  -1   0  17       29.13       34.78      4.08 o 
   1   0  17       17.59        4.20      3.29 o 
   3   0  17       12.96        8.43      3.07 o 
   5   0  17        0.00        0.80      2.66 o 
   7   0  17        0.10        2.15      3.12 o 
   9   0  17        0.00       15.23      4.92 o 
 -10   1  17        1.13        4.23      4.13 o 
  -9   1  17        0.76        2.32      3.42 o 
  -8   1  17        0.08        2.55      3.59 o 
  -7   1  17        0.32        1.34      2.61 o 
  -6   1  17        0.48       -0.95      2.80 o 
  -5   1  17        6.65       12.55      3.91 o 
  -4   1  17        0.90        3.20      3.59 o 
  -3   1  17        3.69        0.01      2.56 o 
  -2   1  17        0.31        1.60      1.58 o 
  -1   1  17        0.02       -0.87      1.85 o 
   0   1  17       16.25        7.85      2.82 o 
   1   1  17        3.02        3.69      1.71 o 
   2   1  17        0.32        0.83      1.49 o 
   3   1  17        2.18        2.27      1.70 o 
   4   1  17        0.21        0.47      1.92 o 
   5   1  17        5.44        6.80      2.09 o 
   6   1  17        1.17        3.54      2.89 o 
   7   1  17        6.42       14.43      4.00 o 
   8   1  17        0.19        0.17      2.98 o 
   9   1  17        0.01        6.66      6.16 o 
  -9   2  17        0.41        0.58      2.69 o 
  -8   2  17        0.02        3.72      3.15 o 
  -7   2  17        0.00       -0.72      3.74 o 
  -6   2  17        7.62       -0.28      2.91 o 
  -5   2  17        0.06       -0.52      3.14 o 
  -4   2  17        5.42        5.36      3.80 o 
  -3   2  17        0.38        3.20      2.61 o 
  -2   2  17        0.33        1.19      1.68 o 
  -1   2  17        5.17        6.44      2.57 o 
   0   2  17        1.28        0.58      3.04 o 
   1   2  17        5.35        2.47      3.83 o 
   2   2  17        0.74        0.70      2.30 o 
   3   2  17        0.23        3.30      2.71 o 
   4   2  17        3.83        9.00      3.47 o 
   5   2  17        0.26        2.89      2.78 o 
   6   2  17        0.19        2.08      3.12 o 
   7   2  17        0.49        4.63      3.80 o 
   8   2  17        0.98        1.69      7.11 o 
   9   2  17        2.37       10.83      6.71 o 
  -8   3  17        0.28       -0.75      3.36 o 
  -7   3  17        9.25        9.48      4.19 o 
  -6   3  17        5.70       11.05      4.72 o 
  -5   3  17        0.06        4.95      5.37 o 
  -4   3  17        0.01        2.46      4.28 o 
  -3   3  17        0.10       -1.13      2.85 o 
  -2   3  17        1.33        0.93      2.85 o 
  -1   3  17        0.00        2.44      6.96 o 
   0   3  17        3.19        0.70      4.42 o 
   1   3  17        0.68       -0.40      4.53 o 
   2   3  17        0.03        0.78      4.20 o 
   3   3  17        1.37        2.33      3.80 o 
   4   3  17        0.13       -2.58      4.59 o 
   5   3  17        4.90        7.68      4.94 o 
   6   3  17        1.56        0.30      4.12 o 
   7   3  17        0.23       -5.84      6.07 o 
   8   3  17        0.07       -1.45      5.10 o 
  -7   4  17        0.31        0.05      3.35 o 
  -6   4  17        0.85        8.82      3.92 o 
  -5   4  17        0.10       -1.34      3.99 o 
  -4   4  17        0.98       -2.24      4.41 o 
  -3   4  17       10.16       11.87      4.67 o 
  -2   4  17        1.85       -1.75      3.87 o 
  -1   4  17        1.44        9.05      4.95 o 
   0   4  17        1.38        1.20      4.50 o 
   1   4  17        0.48        4.41      4.53 o 
   2   4  17        0.16       -1.61      7.12 o 
   3   4  17        1.45        6.99      4.59 o 
   4   4  17        0.68        5.74      4.55 o 
   5   4  17        0.11        1.03      3.96 o 
   6   4  17        0.25        1.78      5.62 o 
  -4   5  17        0.01        8.66     10.07 o 
  -3   5  17        2.99        3.00      3.85 o 
  -2   5  17        0.14        0.69      4.63 o 
   0   5  17        1.43       -5.48      8.19 o 
   1   5  17        1.31       -0.83      4.92 o 
   2   5  17        0.32        5.95      6.65 o 
   3   5  17        2.53        7.92      8.23 o 
  -8   0  18       13.49       15.22      7.19 o 
  -6   0  18        2.29        8.60      5.81 o 
  -4   0  18       12.79       30.89     14.89 o 
  -2   0  18        0.01        0.85      2.30 o 
   0   0  18        0.47        0.67      2.21 o 
   2   0  18        1.25        2.40      2.81 o 
   4   0  18        1.32        1.19      2.69 o 
   6   0  18        0.05        0.02      2.83 o 
   8   0  18        0.31        4.10      3.80 o 
  -9   1  18        0.22        4.65      4.06 o 
  -8   1  18        1.78        3.96      2.97 o 
  -7   1  18        0.16       -1.02      3.34 o 
  -6   1  18        0.00        2.71      3.92 o 
  -5   1  18        3.67       10.07      4.33 o 
  -4   1  18        1.91        5.44      3.33 o 
  -3   1  18        2.66        0.45      1.86 o 
  -2   1  18        0.16       -0.29      1.63 o 
  -1   1  18        0.01       -0.68      1.70 o 
   0   1  18        3.07       -0.58      1.98 o 
   1   1  18        0.46        1.33      1.47 o 
   2   1  18        2.39        1.97      2.52 o 
   3   1  18        1.92       -1.41      3.27 o 
   4   1  18        0.05       -0.04      2.26 o 
   5   1  18        0.16        1.43      2.62 o 
   6   1  18        0.42        2.75      2.38 o 
   7   1  18        0.50        2.24      3.67 o 
   8   1  18        0.15        4.64      7.55 o 
  -8   2  18        1.58        1.53      3.00 o 
  -7   2  18        2.64        2.61      3.09 o 
  -6   2  18        0.11       -0.90      3.58 o 
  -5   2  18        0.06       -1.93      3.42 o 
  -4   2  18        4.75        1.14      3.39 o 
  -3   2  18        2.82        4.42      2.89 o 
  -2   2  18        3.49        4.15      2.42 o 
  -1   2  18        3.45        2.78      2.94 o 
   0   2  18        2.60        7.31      3.91 o 
   1   2  18        0.08       -2.03      3.19 o 
   2   2  18        0.14        2.39      3.00 o 
   3   2  18        0.23        1.82      2.24 o 
   4   2  18        0.40       -0.10      2.18 o 
   5   2  18        0.13        1.31      2.92 o 
   6   2  18        2.32        1.88      3.05 o 
   7   2  18        0.12        6.27      3.20 o 
  -7   3  18        0.20        2.79      5.80 o 
  -6   3  18        1.55        7.58      5.95 o 
  -5   3  18        1.05        7.72      7.14 o 
  -4   3  18        2.02        0.17      5.05 o 
  -3   3  18        0.07        3.09      2.86 o 
  -2   3  18        0.08        7.11      3.66 o 
  -1   3  18        0.30        3.58      3.74 o 
   0   3  18        2.79        5.16      5.15 o 
   1   3  18        0.06        0.02      3.40 o 
   2   3  18        5.80        1.19      3.77 o 
   3   3  18        4.61        7.95      4.89 o 
   4   3  18        0.01        5.79      4.95 o 
   5   3  18        0.10        1.27      4.72 o 
   6   3  18        0.34       -2.54      6.01 o 
  -5   4  18        3.32       18.70     15.47 o 
  -4   4  18        1.43       12.12      6.68 o 
  -3   4  18        0.49        1.47      3.86 o 
  -2   4  18        0.12        0.93      4.80 o 
  -1   4  18        0.47       -5.40      8.38 o 
   0   4  18        0.43        2.26      4.14 o 
   1   4  18        0.41        6.86      4.69 o 
   2   4  18        0.29        1.62      3.98 o 
   3   4  18        0.57       -0.57      5.08 o 
   4   4  18        0.15        5.70      5.75 o 
  -7   0  19        6.31       10.45      6.46 o 
  -5   0  19        0.00       -4.75      9.58 o 
  -3   0  19        3.51        9.93      7.39 o 
  -1   0  19        0.01        1.55      2.56 o 
   1   0  19        3.90        1.83      3.30 o 
   3   0  19        0.08        1.23      2.93 o 
   5   0  19        0.65        4.43      8.15 o 
   7   0  19        0.22       18.49      9.45 o 
  -7   1  19        2.66        3.71      4.92 o 
  -6   1  19        0.00        0.45      3.11 o 
  -5   1  19        1.96        6.60      3.77 o 
  -4   1  19        0.48        0.95      2.89 o 
  -3   1  19        5.74        3.83      2.45 o 
  -2   1  19        0.06       -0.55      2.03 o 
  -1   1  19        1.01        5.05      3.03 o 
   0   1  19        4.84        4.52      3.44 o 
   1   1  19        0.07        2.42      2.54 o 
   2   1  19        0.22        0.30      2.35 o 
   3   1  19        0.83       -2.45      2.45 o 
   4   1  19        2.21        2.69      2.99 o 
   5   1  19        0.02        2.34      3.38 o 
   6   1  19        0.12        1.84      3.36 o 
  -6   2  19        0.04        7.24      4.40 o 
  -5   2  19        0.32        4.18      4.02 o 
  -4   2  19        4.43        4.87      6.44 o 
  -3   2  19        0.21        3.91      3.62 o 
  -2   2  19        0.00        1.26      3.25 o 
  -1   2  19        2.95        2.75      4.76 o 
   0   2  19        2.29        3.11      3.47 o 
   1   2  19        0.05        6.93      3.76 o 
   2   2  19        0.12       -4.02      5.17 o 
   3   2  19        5.61        8.13      2.72 o 
   4   2  19        0.23        4.39      3.14 o 
   5   2  19        0.07        6.63      3.55 o 
   6   2  19        0.15       -4.50      9.65 o 
  -5   3  19        0.88        1.78      3.45 o 
  -4   3  19        0.36       -0.01      2.87 o 
  -3   3  19        0.40        2.03      3.33 o 
  -2   3  19        0.03        4.28      3.34 o 
  -1   3  19        3.74        5.44      5.55 o 
   0   3  19        2.03       11.20     10.06 o 
   1   3  19        0.39        1.88      4.54 o 
   2   3  19        0.37        0.16      3.31 o 
   3   3  19        0.44        4.30      4.18 o 
   4   3  19        0.13       -1.92      4.12 o 
  -4   0  20        0.11        2.19      2.96 o 
  -2   0  20        0.00        9.94      4.72 o 
   0   0  20        2.01        3.68      2.23 o 
   2   0  20        0.13        0.58      4.28 o 
   4   0  20        0.39       -1.82      7.60 o 
  -5   1  20        0.14        0.09      4.08 o 
  -4   1  20        1.60       -0.92      3.15 o 
  -3   1  20        1.98        3.38      3.12 o 
  -2   1  20        0.53       -0.12      2.53 o 
  -1   1  20        0.42       -1.25      2.81 o 
   0   1  20        0.05        4.12      3.39 o 
   1   1  20        0.12        3.62      3.56 o 
   2   1  20        0.69        1.12      2.56 o 
   3   1  20        0.04        1.05      2.96 o 
   4   1  20        0.00       -2.00      3.29 o 
  -4   2  20        0.84        8.66      7.07 o 
  -3   2  20        0.23        3.01      4.02 o 
  -2   2  20        0.56       10.46      3.27 o 
  -1   2  20        1.04        5.91      3.26 o 
   0   2  20        1.97        4.28      6.98 o 
   1   2  20        1.39        0.79      4.27 o 
   2   2  20        0.50        2.45      4.42 o 
   3   2  20        1.91       11.50      4.76 o 
                                                 
